# Supplementary material for: Spatiotemporal accumulation of fatal pharyngeal entrapment of flatfish in harbour porpoises (Phocoena phocoena) in the German North Sea
Source: PeerJ. 2020 Oct 20;8:e10160. doi: 10.7717/peerj.10160 (PMC7583609; doi:10.7717/peerj.10160)
Supplement: Supplemental Information 1 — The numbers per hour trawling (“n_hour”) per fished station with latitutde and longitude and the respective ICES statistical rectangle (“StatRec”) as displayed in Fig. 1. Further, the ship code, country, quarter of the year, station and haul number is listed. Only data from the ICES statistical rectangles 39F7, 39F8, 38F7, 38F8, 37F7, 37F8 were used. The per haul raw data of the BTS (Beam Trawl Survey) are also available via the ICES DATRAS data portal and can be downloaded in the DATRAS exchange format. Year, Year of sampling; Ship, DATRAS ship reference code; StatRec, ICES statistical area rectangle (0.5 degrees latitude, 1 degree longitude); Shooting-position sensitive; StNo, Station number; National coding system; not defined by ICES; HaulNo, Sequential numbering of hauls during cruise; Quarter, Cruise quarter of the year; Country, DATRAS code for the country that performed the survey; ShootLat, Hauling position: Degree.Decimal Degree of latitude; ShootLong, Shooting position: Degree.Decimal Degree of longitude; n_hour, Number of sole per hour trawling; Station_ID, Unique station ID [file peerj-08-10160-s001.xlsx]

## Sheet: German Sole Survey data Q2
Year	Ship	StatRec	StNo	HaulNo	Quarter	Country	ShootLat	ShootLong	n_hour	Station_ID
2012	SB	37F7	299	32	2	GFR	54.3018	7.53517	4	SB0655020120299
2012	SB	37F7	301	33	2	GFR	54.3532	7.95783	0	SB0655020120301
2012	SB	37F8	319	36	2	GFR	54.4295	8.03517	12	SB0655020120319
2012	SB	37F8	320	37	2	GFR	54.3352	8.069	4	SB0655020120320
2012	SB	37F8	322	38	2	GFR	54.2738	8.11233	8	SB0655020120322
2012	SB	37F8	325	41	2	GFR	54.2813	8.22283	18	SB0655020120325
2012	SB	37F8	327	42	2	GFR	54.378	8.18067	0	SB0655020120327
2012	SB	37F8	328	43	2	GFR	54.4825	8.18233	52	SB0655020120328
2012	SB	38F8	329	44	2	GFR	54.5973	8.15633	44	SB0655020120329
2012	SB	38F8	331	45	2	GFR	54.6955	8.13667	36	SB0655020120331
2012	SB	38F8	332	46	2	GFR	54.7848	8.14233	12	SB0655020120332
2012	SB	38F8	334	47	2	GFR	54.839	8.0875	16	SB0655020120334
2012	SB	38F7	338	50	2	GFR	54.928	7.80633	0	SB0655020120338
2012	SB	38F7	340	51	2	GFR	54.8422	7.77783	8	SB0655020120340
2012	SB	38F7	341	52	2	GFR	54.8142	7.94933	0	SB0655020120341
2012	SB	38F7	342	53	2	GFR	54.75	7.7715	0	SB0655020120342
2012	SB	38F7	344	54	2	GFR	54.6613	7.803	20	SB0655020120344
2011	SB	37F8	411	1	2	GFR	54.1817	8.30517	7.76471	SB0638020110411
2011	SB	37F8	412	2	2	GFR	54.1717	8.18367	0	SB0638020110412
2011	SB	37F8	413	3	2	GFR	54.2487	8.14367	0	SB0638020110413
2011	SB	37F8	414	4	2	GFR	54.332	8.06967	0	SB0638020110414
2011	SB	37F8	415	5	2	GFR	54.4155	8.04033	13.4389	SB0638020110415
2011	SB	38F8	432	22	2	GFR	54.5532	8.17083	23.2941	SB0638020110432
2011	SB	38F8	433	23	2	GFR	54.654	8.1405	23.2941	SB0638020110433
2011	SB	38F8	434	24	2	GFR	54.7408	8.13667	11.6471	SB0638020110434
2011	SB	38F8	435	25	2	GFR	54.84	8.086	7.76471	SB0638020110435
2011	SB	38F7	436	26	2	GFR	54.9898	7.98017	0	SB0638020110436
2011	SB	38F8	437	27	2	GFR	54.9472	8.03967	16.6387	SB0638020110437
2011	SB	38F7	440	30	2	GFR	54.7132	7.77383	0	SB0638020110440
2011	SB	38F7	441	31	2	GFR	54.5973	7.85567	50.6394	SB0638020110441
2011	SB	38F8	442	32	2	GFR	54.5008	8.0055	19.4118	SB0638020110442
2011	SB	37F7	443	33	2	GFR	54.4662	7.87367	11.6471	SB0638020110443
2011	SB	37F7	444	34	2	GFR	54.3557	7.82217	7.76471	SB0638020110444
2011	SB	37F7	477	67	2	GFR	54.2783	7.76017	0	SB0638020110477
2011	SB	37F8	478	68	2	GFR	54.2928	8.05817	0	SB0638020110478
2010	SB	37F8	268	3	2	GFR	54.1695	8.18367	22.4314	SB0621020100268
2010	SB	37F8	269	4	2	GFR	54.2745	8.111	22.4314	SB0621020100269
2010	SB	38F8	271	6	2	GFR	54.8792	8.05367	0	SB0621020100271
2010	SB	38F8	272	7	2	GFR	54.7673	8.135	59.817	SB0621020100272
2010	SB	38F8	273	8	2	GFR	54.6282	8.15117	164.497	SB0621020100273
2010	SB	38F8	274	9	2	GFR	54.5103	8.17033	85.9869	SB0621020100274
2010	SB	37F8	275	10	2	GFR	54.4528	8.03283	48.6013	SB0621020100275
2010	SB	37F8	276	11	2	GFR	54.3955	8.18133	44.8627	SB0621020100276
2010	SB	38F7	278	13	2	GFR	54.8393	7.7815	7.47712	SB0621020100278
2010	SB	38F7	279	14	2	GFR	54.7137	7.77333	3.73856	SB0621020100279
2010	SB	38F7	280	15	2	GFR	54.5943	7.861	33.6471	SB0621020100280
2010	SB	37F7	281	16	2	GFR	54.4673	7.874	29.9085	SB0621020100281
2010	SB	37F7	282	17	2	GFR	54.3522	7.81983	26.1699	SB0621020100282
2010	SB	38F7	315	50	2	GFR	54.7222	7.53167	0	SB0621020100315
2010	SB	38F7	316	51	2	GFR	54.8083	7.603	0	SB0621020100316
2010	SB	38F7	317	52	2	GFR	54.7312	7.62	7.47712	SB0621020100317
2010	SB	38F7	318	53	2	GFR	54.5972	7.62067	3.73856	SB0621020100318
2010	SB	37F8	330	65	2	GFR	54.3215	8.22367	29.9085	SB0621020100330
2010	SB	37F8	331	66	2	GFR	54.2373	8.28267	14.9542	SB0621020100331
2010	SB	37F8	332	67	2	GFR	54.1213	8.34717	11.2157	SB0621020100332
2008	SB	37F8	311	14	2	GFR	54.1138	8.25217	72	SB0588020080311
2008	SB	37F8	312	15	2	GFR	54.1837	8.30217	12	SB0588020080312
2008	SB	37F8	313	16	2	GFR	54.2357	8.15783	48	SB0588020080313
2008	SB	37F8	314	17	2	GFR	54.347	8.07017	54	SB0588020080314
2008	SB	37F8	315	18	2	GFR	54.38	8.18167	32	SB0588020080315
2008	SB	38F8	317	20	2	GFR	54.7512	8.13683	24	SB0588020080317
2008	SB	38F8	318	21	2	GFR	54.6703	8.13483	32	SB0588020080318
2008	SB	38F8	319	22	2	GFR	54.5687	8.16783	85.7143	SB0588020080319
2008	SB	37F8	320	23	2	GFR	54.4852	8.1805	57.6	SB0588020080320
2008	SB	37F8	321	24	2	GFR	54.4797	8.02717	48	SB0588020080321
2008	SB	38F7	322	25	2	GFR	54.5713	7.8865	24	SB0588020080322
2008	SB	38F7	323	26	2	GFR	54.6918	7.78333	18.4615	SB0588020080323
2007	SB	37F8	290	13	2	GFR	54.0927	8.06267	34.2857	SB0573020070290
2007	SB	37F8	291	14	2	GFR	54.0522	8.28867	28.5714	SB0573020070291
2007	SB	37F8	292	15	2	GFR	54.1118	8.25067	45.7143	SB0573020070292
2007	SB	37F8	293	16	2	GFR	54.1838	8.30183	148.571	SB0573020070293
2007	SB	37F8	294	17	2	GFR	54.2227	8.16233	0	SB0573020070294
2007	SB	37F8	295	18	2	GFR	54.3443	8.06967	8.46561	SB0573020070295
2007	SB	38F7	305	28	2	GFR	54.7192	7.77133	0	SB0573020070305
2007	SB	38F8	306	29	2	GFR	54.8412	8.07817	15.2381	SB0573020070306
2007	SB	38F8	307	30	2	GFR	54.7463	8.13733	7.61905	SB0573020070307
2007	SB	38F8	309	32	2	GFR	54.5622	8.169	16.3265	SB0573020070309
2007	SB	37F8	310	33	2	GFR	54.4697	8.18733	62.3377	SB0573020070310
2007	SB	37F8	311	34	2	GFR	54.3727	8.1815	83.8095	SB0573020070311
2007	SB	37F8	312	35	2	GFR	54.352	8.06633	0	SB0573020070312
2007	SB	37F8	313	36	2	GFR	54.4817	8.02017	11.4286	SB0573020070313
2007	SB	38F7	314	37	2	GFR	54.5755	7.8805	11.4286	SB0573020070314
2007	SB	38F7	315	38	2	GFR	54.6927	7.78117	0	SB0573020070315
2006	SB	37F8	352	123	2	GFR	54.1553	8.32	0	SB0556020060352
2006	SB	37F8	353	124	2	GFR	54.1913	8.35883	48.3871	SB0556020060353
2006	SB	37F8	354	125	2	GFR	54.2187	8.29367	0	SB0556020060354
2006	SB	37F8	355	126	2	GFR	54.2813	8.22533	9.67742	SB0556020060355
2006	SB	37F8	356	127	2	GFR	54.333	8.1985	10.7527	SB0556020060356
2006	SB	37F8	357	128	2	GFR	54.3693	8.18017	6.45161	SB0556020060357
2006	SB	37F8	358	129	2	GFR	54.4337	8.19033	7.44417	SB0556020060358
2006	SB	38F8	359	130	2	GFR	54.5065	8.17483	0	SB0556020060359
2006	SB	38F8	360	131	2	GFR	54.5702	8.161	23.0415	SB0556020060360
2006	SB	38F8	361	132	2	GFR	54.6587	8.13783	20.0222	SB0556020060361
2006	SB	38F8	364	135	2	GFR	54.8283	8.06783	10.1868	SB0556020060364
2006	SB	38F7	365	136	2	GFR	54.8107	7.94867	0	SB0556020060365
2006	SB	38F7	366	137	2	GFR	54.7648	7.90317	8.06452	SB0556020060366
2006	SB	38F7	367	138	2	GFR	54.627	7.86033	6.45161	SB0556020060367
2006	SB	38F7	368	139	2	GFR	54.5737	7.8835	0	SB0556020060368
2006	SB	38F7	369	140	2	GFR	54.5323	7.93917	9.67742	SB0556020060369
2006	SB	37F8	370	141	2	GFR	54.4948	8.00733	5.37634	SB0556020060370
2006	SB	37F8	371	142	2	GFR	54.4418	8.03417	4.20757	SB0556020060371
2006	SB	37F8	372	143	2	GFR	54.3233	8.07133	0	SB0556020060372
2006	SB	37F7	374	145	2	GFR	54.2875	7.858	0	SB0556020060374
2005	SB	37F8	284	28	2	GFR	54.121	8.35283	12	SB0541020050284
2005	SB	37F8	285	29	2	GFR	54.1553	8.339	12	SB0541020050285
2005	SB	37F8	286	30	2	GFR	54.2052	8.37083	10.9091	SB0541020050286
2005	SB	37F8	287	31	2	GFR	54.255	8.32217	0	SB0541020050287
2005	SB	37F8	288	32	2	GFR	54.3137	8.314	16	SB0541020050288
2005	SB	37F8	289	33	2	GFR	54.3458	8.19717	18	SB0541020050289
2005	SB	37F8	290	34	2	GFR	54.3975	8.183	0	SB0541020050290
2005	SB	37F8	291	35	2	GFR	54.4655	8.18183	24	SB0541020050291
2005	SB	38F8	292	36	2	GFR	54.5237	8.16817	12.6316	SB0541020050292
2005	SB	38F8	293	37	2	GFR	54.6007	8.1565	5.45455	SB0541020050293
2005	SB	38F8	296	40	2	GFR	54.789	8.14333	0	SB0541020050296
2005	SB	38F8	297	41	2	GFR	54.8508	8.08133	0	SB0541020050297
2005	SB	38F7	298	42	2	GFR	54.9185	7.94583	0	SB0541020050298
2005	SB	38F7	299	43	2	GFR	54.9463	7.8515	0	SB0541020050299
2005	SB	38F7	300	44	2	GFR	54.9177	7.7515	0	SB0541020050300
2005	SB	38F7	301	45	2	GFR	54.8397	7.7775	12.8571	SB0541020050301
2005	SB	38F7	302	46	2	GFR	54.7887	7.79717	0	SB0541020050302
2005	SB	38F7	305	49	2	GFR	54.6077	7.88833	0	SB0541020050305
2005	SB	38F7	306	50	2	GFR	54.5598	7.90467	15	SB0541020050306
2005	SB	38F7	307	51	2	GFR	54.5147	7.98233	34.2857	SB0541020050307
2005	SB	37F7	308	52	2	GFR	54.468	7.87367	0	SB0541020050308
2005	SB	37F8	309	53	2	GFR	54.4312	8.00783	11.4286	SB0541020050309
2005	SB	37F8	310	54	2	GFR	54.3942	8.05533	6.31579	SB0541020050310
2005	SB	37F8	311	55	2	GFR	54.3522	8.07033	6	SB0541020050311
2005	SB	37F8	312	56	2	GFR	54.301	8.07583	4.8	SB0541020050312
2005	SB	37F8	313	57	2	GFR	54.266	8.12833	0	SB0541020050313
2004	SA	37F8	363	38	2	GFR	54.1663	8.302	48	SA0524020040363
2004	SA	37F8	364	39	2	GFR	54.1788	8.30133	120	SA0524020040364
2004	SA	37F8	366	41	2	GFR	54.2102	8.16	60	SA0524020040366
2004	SA	37F8	367	42	2	GFR	54.2253	8.16083	83.0769	SA0524020040367
2004	SA	37F8	368	43	2	GFR	54.2883	8.15883	24	SA0524020040368
2004	SA	37F8	369	44	2	GFR	54.3153	8.07617	12	SA0524020040369
2004	SA	37F8	370	45	2	GFR	54.343	8.06883	0	SA0524020040370
2004	SA	37F8	371	46	2	GFR	54.3887	8.061	6.66667	SA0524020040371
2004	SA	37F8	372	47	2	GFR	54.4162	8.03933	0	SA0524020040372
2004	SA	38F7	375	50	2	GFR	54.5088	7.99867	10.4348	SA0524020040375
2004	SA	38F7	377	52	2	GFR	54.5407	7.9395	0	SA0524020040377
2004	SA	38F7	378	53	2	GFR	54.5672	7.89333	0	SA0524020040378
2004	SA	38F7	379	54	2	GFR	54.5913	7.85783	32	SA0524020040379
2004	SA	38F7	380	55	2	GFR	54.6367	7.85067	0	SA0524020040380
2004	SA	38F7	381	56	2	GFR	54.6528	7.80833	7.5	SA0524020040381
2004	SA	38F7	382	57	2	GFR	54.6768	7.793	18	SA0524020040382
2004	SA	38F7	383	58	2	GFR	54.7533	7.7805	8	SA0524020040383
2004	SA	38F7	384	59	2	GFR	54.8067	7.8235	6	SA0524020040384
2004	SA	38F7	385	60	2	GFR	54.8217	7.89983	0	SA0524020040385
2004	SA	38F8	390	65	2	GFR	54.7835	8.13733	36	SA0524020040390
2004	SA	38F8	391	66	2	GFR	54.7583	8.138	24	SA0524020040391
2004	SA	38F8	392	67	2	GFR	54.724	8.138	0	SA0524020040392
2004	SA	38F8	393	68	2	GFR	54.6698	8.108	0	SA0524020040393
2004	SA	38F8	394	69	2	GFR	54.658	8.10367	8	SA0524020040394
2004	SA	38F8	395	70	2	GFR	54.6295	8.14833	45	SA0524020040395
2004	SA	38F8	396	71	2	GFR	54.6095	8.15467	96	SA0524020040396
2004	SA	38F8	397	72	2	GFR	54.5893	8.16183	56	SA0524020040397
2004	SA	38F8	398	73	2	GFR	54.557	8.169	48	SA0524020040398
2004	SA	38F8	399	74	2	GFR	54.5352	8.16917	8	SA0524020040399
2004	SA	37F8	400	75	2	GFR	54.4983	8.17533	0	SA0524020040400
2002	SA	37F8	41	41	2	GFR	54.0745	8.23667	12.956	SA049202002041
2002	SA	37F8	42	42	2	GFR	54.1043	8.24217	38.8679	SA049202002042
2002	SA	37F8	43	43	2	GFR	54.1107	8.23417	49.973	SA049202002043
2002	SA	37F8	50	50	2	GFR	54.2322	8.2005	25.9119	SA049202002050
2002	SA	37F8	51	51	2	GFR	54.2632	8.195	23.3208	SA049202002051
2002	SA	37F8	52	52	2	GFR	54.2803	8.18	11.6604	SA049202002052
2002	SA	37F8	53	53	2	GFR	54.2892	8.162	31.0943	SA049202002053
2002	SA	37F8	54	54	2	GFR	54.2873	8.22267	11.6604	SA049202002054
2002	SA	37F8	55	55	2	GFR	54.3123	8.20917	38.8679	SA049202002055
2002	SA	37F8	56	56	2	GFR	54.3425	8.1955	23.3208	SA049202002056
2002	SA	37F8	57	57	2	GFR	54.3858	8.1815	11.6604	SA049202002057
2002	SA	37F8	58	58	2	GFR	54.4178	8.1895	71.2579	SA049202002058
2002	SA	37F8	59	59	2	GFR	54.4363	8.20783	8.96952	SA049202002059
2002	SA	37F8	60	60	2	GFR	54.4202	8.22633	29.1509	SA049202002060
2002	SA	37F8	61	61	2	GFR	54.3948	8.22833	20.5771	SA049202002061
2002	SA	37F8	62	62	2	GFR	54.3843	8.26117	9.3283	SA049202002062
2002	SA	37F8	63	63	2	GFR	54.3492	8.27783	13.9925	SA049202002063
2002	SA	38F8	66	66	2	GFR	54.555	8.1715	40.8113	SA049202002066
2002	SA	38F8	67	67	2	GFR	54.595	8.1595	23.3208	SA049202002067
2002	SA	38F8	68	68	2	GFR	54.6413	8.1445	18.1384	SA049202002068
2002	SA	38F8	69	69	2	GFR	54.7275	8.13733	10.2886	SA049202002069
2002	SA	38F8	70	70	2	GFR	54.7962	8.14367	11.6604	SA049202002070
2002	SA	38F8	71	71	2	GFR	54.8282	8.14633	0	SA049202002071
2002	SA	38F8	72	72	2	GFR	54.8663	8.01717	0	SA049202002072
2002	SA	37F7	75	75	2	GFR	54.4977	7.994	7.77358	SA049202002075
2002	SA	37F7	76	76	2	GFR	54.4978	7.866	11.6604	SA049202002076
2002	SA	37F7	77	77	2	GFR	54.4932	7.7935	27.2075	SA049202002077
2002	SA	37F7	78	78	2	GFR	54.4987	7.70683	15.5472	SA049202002078
2002	SA	38F7	79	79	2	GFR	54.5033	7.5825	7.77358	SA049202002079
2001	SA	38F7	100	100	2	GFR	54.7427	7.46883	4.25574	SA0475020010100
2001	SA	38F7	102	102	2	GFR	54.7343	7.25567	23.8322	SA0475020010102
2001	SA	37F8	140	140	2	GFR	54.284	8.0905	11.9161	SA0475020010140
2001	SA	37F7	141	141	2	GFR	54.3063	7.89167	0	SA0475020010141
2001	SA	37F7	143	143	2	GFR	54.3048	7.80183	8.51149	SA0475020010143
2001	SA	37F7	144	144	2	GFR	54.2758	7.82483	0	SA0475020010144
2001	SA	37F8	52	52	2	GFR	54.1547	8.28583	23.8322	SA047502001052
2001	SA	37F8	53	53	2	GFR	54.1862	8.29217	47.6643	SA047502001053
2001	SA	37F8	55	55	2	GFR	54.223	8.2515	71.4965	SA047502001055
2001	SA	37F8	57	57	2	GFR	54.2737	8.186	13.2401	SA047502001057
2001	SA	37F8	58	58	2	GFR	54.2847	8.16783	99.3007	SA047502001058
2001	SA	37F8	59	59	2	GFR	54.3025	8.11783	6.27162	SA047502001059
2001	SA	37F8	60	60	2	GFR	54.3337	8.071	15.8881	SA047502001060
2001	SA	37F8	61	61	2	GFR	54.3693	8.06733	13.6184	SA047502001061
2001	SA	37F8	62	62	2	GFR	54.4062	8.03983	3.8439	SA047502001062
2001	SA	37F8	64	64	2	GFR	54.4413	8.0265	26.8112	SA047502001064
2001	SA	38F7	69	69	2	GFR	54.6333	7.80817	23.2509	SA047502001069
2001	SA	38F7	70	70	2	GFR	54.6892	7.77633	38.7273	SA047502001070
2001	SA	38F7	72	72	2	GFR	54.7342	7.77083	32.7692	SA047502001072
2001	SA	38F7	73	73	2	GFR	54.7753	7.793	14.8951	SA047502001073
2001	SA	38F7	74	74	2	GFR	54.8187	7.7215	31.7762	SA047502001074
2001	SA	38F7	75	75	2	GFR	54.8705	7.62167	36.4103	SA047502001075
2001	SA	38F7	77	77	2	GFR	54.9037	7.636	7.6878	SA047502001077
2001	SA	38F7	82	82	2	GFR	54.8668	7.93517	0	SA047502001082
2001	SA	38F7	83	83	2	GFR	54.8598	7.972	31.7762	SA047502001083
2001	SA	38F8	84	84	2	GFR	54.8517	8.04267	54.164	SA047502001084
2001	SA	38F8	85	85	2	GFR	54.834	8.123	0	SA047502001085
2001	SA	38F8	87	87	2	GFR	54.769	8.13617	18.3324	SA047502001087
2001	SA	38F8	88	88	2	GFR	54.7195	8.13667	0	SA047502001088
2001	SA	38F8	89	89	2	GFR	54.6725	8.10983	10.8328	SA047502001089
2001	SA	38F8	90	90	2	GFR	54.6383	8.13967	75.8296	SA047502001090
2001	SA	38F8	91	91	2	GFR	54.6057	8.15333	49.6503	SA047502001091
2001	SA	38F8	92	92	2	GFR	54.569	8.167	47.6643	SA047502001092
2001	SA	38F8	93	93	2	GFR	54.5243	8.171	11.9161	SA047502001093
2001	SA	38F8	95	95	2	GFR	54.5042	8.18483	0	SA047502001095
2000	SA	37F8	44	44	2	GFR	54.2205	8.28917	144	SA045802000044
2000	SA	37F8	45	45	2	GFR	54.242	8.25767	80	SA045802000045
2000	SA	37F8	47	47	2	GFR	54.2765	8.18483	71.1111	SA045802000047
2000	SA	37F8	48	48	2	GFR	54.3027	8.11683	33.8462	SA045802000048
2000	SA	37F8	50	50	2	GFR	54.3345	8.06933	40	SA045802000050
2000	SA	37F8	51	51	2	GFR	54.276	8.092	42.1622	SA045802000051
2000	SA	37F8	52	52	2	GFR	54.2425	8.14083	55.1351	SA045802000052
2000	SA	37F8	53	53	2	GFR	54.2063	8.15583	16	SA045802000053
2000	SA	37F8	58	58	2	GFR	54.3178	8.06883	44	SA045802000058
2000	SA	37F8	59	59	2	GFR	54.3547	8.06817	45	SA045802000059
2000	SA	37F8	60	60	2	GFR	54.4023	8.0415	55.3846	SA045802000060
2000	SA	37F8	61	61	2	GFR	54.4508	8.0355	77.3333	SA045802000061
2000	SA	38F8	62	62	2	GFR	54.501	8.00833	37.3333	SA045802000062
2000	SA	38F7	64	64	2	GFR	54.5373	7.9405	34.2857	SA045802000064
2000	SA	38F7	65	65	2	GFR	54.5747	7.8745	104.348	SA045802000065
2000	SA	38F7	66	66	2	GFR	54.6427	7.80067	40	SA045802000066
2000	SA	38F7	71	71	2	GFR	54.8508	7.63967	24.7059	SA045802000071
2000	SA	38F7	72	72	2	GFR	54.8858	7.60883	56.6667	SA045802000072
2000	SA	38F7	73	73	2	GFR	54.9417	7.60883	48	SA045802000073
2000	SA	38F7	74	74	2	GFR	54.9853	7.55167	21.3333	SA045802000074
2000	SA	38F7	82	82	2	GFR	54.7385	7.59183	3	SA045802000082
2000	SA	38F7	83	83	2	GFR	54.691	7.62267	56.4706	SA045802000083
2000	SA	38F7	84	84	2	GFR	54.6563	7.65783	50.9091	SA045802000084
2000	SA	38F7	86	86	2	GFR	54.6395	7.77167	45.3333	SA045802000086
2000	SA	38F7	87	87	2	GFR	54.5902	7.81983	53.3333	SA045802000087
2000	SA	38F7	88	88	2	GFR	54.5427	7.8735	49.5652	SA045802000088
2000	SA	38F7	89	89	2	GFR	54.521	7.95833	41.7391	SA045802000089
2000	SA	37F7	90	90	2	GFR	54.4595	7.95817	39.0698	SA045802000090
2000	SA	38F7	95	95	2	GFR	54.7418	7.46733	0	SA045802000095
2000	SA	38F7	97	97	2	GFR	54.7375	7.25133	24	SA045802000097
1999	SA	37F8	67	67	2	GFR	54.281	8.22533	53.3333	SA044101999067
1999	SA	37F8	68	68	2	GFR	54.2948	8.21767	72	SA044101999068
1999	SA	37F8	70	70	2	GFR	54.2225	8.163	88.4211	SA044101999070
1999	SA	37F8	71	71	2	GFR	54.1978	8.1115	208	SA044101999071
1999	SA	37F8	72	72	2	GFR	54.1742	8.09817	132	SA044101999072
1999	SA	37F8	73	73	2	GFR	54.136	8.04767	108	SA044101999073
1999	SA	37F8	82	82	2	GFR	54.3665	8.0665	33.4884	SA044101999082
1999	SA	37F8	84	84	2	GFR	54.417	8.04033	85.7143	SA044101999084
1999	SA	37F8	85	85	2	GFR	54.4762	8.01917	54.5455	SA044101999085
1999	SA	38F7	86	86	2	GFR	54.5085	7.9405	42.6667	SA044101999086
1999	SA	38F7	87	87	2	GFR	54.556	7.91117	100.909	SA044101999087
1999	SA	38F7	89	89	2	GFR	54.5967	7.85	191.429	SA044101999089
1999	SA	38F7	90	90	2	GFR	54.6377	7.80417	67.0588	SA044101999090
1999	SA	38F7	96	96	2	GFR	54.7282	7.27	12	SA044101999096
1998	SA	37F8	40	40	2	GFR	54.302	8.07567	20	SA042401998040
1998	SA	37F8	41	41	2	GFR	54.3373	8.069	17.1429	SA042401998041
1998	SA	37F8	42	42	2	GFR	54.3798	8.06067	24	SA042401998042
1998	SA	37F8	43	43	2	GFR	54.4143	8.039	28.8	SA042401998043
1998	SA	37F8	44	44	2	GFR	54.4587	8.025	13.3333	SA042401998044
1998	SA	38F7	45	45	2	GFR	54.5062	7.985	5	SA042401998045
1998	SA	38F7	46	46	2	GFR	54.5468	7.93783	15	SA042401998046
1998	SA	38F7	47	47	2	GFR	54.6282	7.80383	0	SA042401998047
1998	SA	38F7	50	50	2	GFR	54.6387	7.79167	7.05882	SA042401998050
1998	SA	38F7	51	51	2	GFR	54.5992	7.87033	18	SA042401998051
1998	SA	38F7	52	52	2	GFR	54.5363	7.93883	0	SA042401998052
1998	SA	38F8	53	53	2	GFR	54.4947	8.045	10.3448	SA042401998053
1998	SA	37F8	54	54	2	GFR	54.4623	8.13483	11.4286	SA042401998054
1998	SA	37F8	58	58	2	GFR	54.2682	8.23283	88.4211	SA042401998058
1998	SA	37F8	59	59	2	GFR	54.2122	8.28783	72	SA042401998059
1998	SA	37F8	67	67	2	GFR	54.058	8.216	20	SA042401998067
1998	SA	37F8	68	68	2	GFR	54.0752	8.1505	24	SA042401998068
1998	SA	37F8	69	69	2	GFR	54.108	8.1225	31.5789	SA042401998069
1998	SA	37F8	70	70	2	GFR	54.1108	8.11267	94.5455	SA042401998070
1997	SA	37F8	32	32	2	GFR	54.0943	8.21667	16.1838	SA040701997032
1997	SA	37F8	34	34	2	GFR	54.146	8.14767	75.5245	SA040701997034
1997	SA	37F8	35	35	2	GFR	54.1618	8.10333	16.993	SA040701997035
1997	SA	37F8	36	36	2	GFR	54.1987	8.12267	45.3147	SA040701997036
1997	SA	37F8	37	37	2	GFR	54.222	8.183	90.6294	SA040701997037
1997	SA	37F8	39	39	2	GFR	54.2218	8.16017	33.986	SA040701997039
1997	SA	37F8	40	40	2	GFR	54.2785	8.16367	36.0458	SA040701997040
1997	SA	37F8	41	41	2	GFR	54.3125	8.13633	39.6503	SA040701997041
1997	SA	37F8	42	42	2	GFR	54.314	8.08533	18.8811	SA040701997042
1997	SA	37F8	43	43	2	GFR	54.388	8.06267	18.8811	SA040701997043
1997	SA	38F7	46	46	2	GFR	54.5155	7.98483	7.55245	SA040701997046
1997	SA	38F7	47	47	2	GFR	54.5487	7.91467	32.3676	SA040701997047
1997	SA	38F7	48	48	2	GFR	54.613	7.82483	17.6224	SA040701997048
1997	SA	38F7	49	49	2	GFR	54.652	7.787	7.55245	SA040701997049
1997	SA	38F7	50	50	2	GFR	54.6097	7.84117	10.0699	SA040701997050
1997	SA	38F7	51	51	2	GFR	54.566	7.89267	5.03497	SA040701997051
1997	SA	38F7	52	52	2	GFR	54.5127	7.97883	0	SA040701997052
1997	SA	37F7	54	54	2	GFR	54.4627	7.95033	5.03497	SA040701997054
1997	SA	37F7	55	55	2	GFR	54.4165	7.97533	8.28927	SA040701997055
1997	SA	37F8	56	56	2	GFR	54.3903	8.03867	6.66392	SA040701997056
1997	SA	37F8	57	57	2	GFR	54.3543	8.076	11.3287	SA040701997057
1997	SA	37F8	58	58	2	GFR	54.3183	8.0725	22.6573	SA040701997058
1997	SA	37F8	59	59	2	GFR	54.2813	8.10183	21.2413	SA040701997059
1997	SA	37F8	60	60	2	GFR	54.2512	8.14817	25.5809	SA040701997060
1997	SA	37F8	61	61	2	GFR	54.1498	8.09083	122.727	SA040701997061
1996	SA	38F7	12	12	2	GFR	54.7257	7.88917	0	SA038801996012
1996	SA	38F7	13	13	2	GFR	54.796	7.91267	0	SA038801996013
1996	SA	38F7	14	14	2	GFR	54.8283	7.90617	0	SA038801996014
1996	SA	38F7	15	15	2	GFR	54.875	7.77767	0	SA038801996015
1996	SA	38F7	16	16	2	GFR	54.9398	7.739	0	SA038801996016
1996	SA	38F7	17	17	2	GFR	54.9637	7.655	0	SA038801996017
1996	SA	38F7	18	18	2	GFR	54.9468	7.5755	0	SA038801996018
1996	SA	38F7	19	19	2	GFR	54.8925	7.589	0	SA038801996019
1996	SA	38F7	22	22	2	GFR	54.7303	7.61633	0	SA038801996022
1996	SA	38F7	23	23	2	GFR	54.6732	7.63817	0	SA038801996023
1996	SA	38F7	24	24	2	GFR	54.6318	7.66333	0	SA038801996024
1996	SA	38F7	25	25	2	GFR	54.6062	7.7885	0	SA038801996025
1996	SA	38F7	26	26	2	GFR	54.5733	7.85383	0	SA038801996026
1996	SA	38F7	27	27	2	GFR	54.5323	7.79433	0	SA038801996027
1996	SA	38F7	28	28	2	GFR	54.4957	7.65233	0	SA038801996028
1996	SA	37F8	3	3	2	GFR	54.2877	8.09167	0	SA03880199603
1996	SA	37F8	4	4	2	GFR	54.325	8.07533	0	SA03880199604
1996	SA	37F8	5	5	2	GFR	54.3848	8.06483	0	SA03880199605
1996	SA	37F8	6	6	2	GFR	54.4265	8.041	0	SA03880199606
1996	SA	37F8	7	7	2	GFR	54.4812	8.023	0	SA03880199607
1996	SA	37F8	73	73	2	GFR	54.0785	8.137	0	SA038801996073
1996	SA	37F8	74	74	2	GFR	54.1095	8.14517	0	SA038801996074
1996	SA	37F8	75	75	2	GFR	54.1477	8.1425	0	SA038801996075
1996	SA	37F8	76	76	2	GFR	54.1808	8.15217	0	SA038801996076
1996	SA	37F8	77	77	2	GFR	54.2162	8.16767	0	SA038801996077
1996	SA	37F8	78	78	2	GFR	54.2382	8.157	0	SA038801996078
1996	SA	37F8	79	79	2	GFR	54.2627	8.13767	12.6316	SA038801996079
1996	SA	38F7	8	8	2	GFR	54.5292	7.962	0	SA03880199608
1996	SA	37F8	80	80	2	GFR	54.2847	8.1645	0	SA038801996080
1996	SA	37F8	81	81	2	GFR	54.2995	8.13717	0	SA038801996081
1996	SA	37F8	84	84	2	GFR	54.2962	8.09633	0	SA038801996084
1996	SA	37F8	85	85	2	GFR	54.2637	8.13333	6	SA038801996085
1996	SA	37F8	86	86	2	GFR	54.235	8.15283	5.45455	SA038801996086
1996	SA	37F8	87	87	2	GFR	54.2058	8.14533	0	SA038801996087
1996	SA	37F8	88	88	2	GFR	54.21	8.153	0	SA038801996088
1996	SA	37F8	89	89	2	GFR	54.2387	8.19817	0	SA038801996089
1996	SA	38F7	9	9	2	GFR	54.5748	7.8785	0	SA03880199609
1994	SA	37F8	100	100	2	GFR	54.3828	8.18533	197.207	SA0352019940100
1994	SA	37F8	101	101	2	GFR	54.4208	8.1905	211.772	SA0352019940101
1994	SA	37F8	102	102	2	GFR	54.4665	8.19167	143.845	SA0352019940102
1994	SA	38F8	103	103	2	GFR	54.5082	8.17383	86.803	SA0352019940103
1994	SA	38F8	104	104	2	GFR	54.5567	8.17217	196.588	SA0352019940104
1994	SA	38F8	105	105	2	GFR	54.5932	8.16117	91.9009	SA0352019940105
1994	SA	38F8	110	110	2	GFR	54.7897	8.16717	41.9548	SA0352019940110
1994	SA	38F8	111	111	2	GFR	54.8397	8.11117	11.6004	SA0352019940111
1994	SA	38F8	112	112	2	GFR	54.87	8.01033	45.9505	SA0352019940112
1994	SA	38F7	113	113	2	GFR	54.8367	7.9075	87.9052	SA0352019940113
1994	SA	38F7	116	116	2	GFR	54.6608	7.87683	385.984	SA0352019940116
1994	SA	38F7	117	117	2	GFR	54.6485	7.76767	287.69	SA0352019940117
1994	SA	38F7	118	118	2	GFR	54.6277	7.8135	508.785	SA0352019940118
1994	SA	38F7	119	119	2	GFR	54.5923	7.91	69.2587	SA0352019940119
1994	SA	38F7	120	120	2	GFR	54.5308	7.96233	105.486	SA0352019940120
1994	SA	37F8	121	121	2	GFR	54.471	8.04317	326.707	SA0352019940121
1994	SA	37F8	122	122	2	GFR	54.4042	8.0545	370.268	SA0352019940122
1994	SA	37F7	125	125	2	GFR	54.4597	7.87433	187.115	SA0352019940125
1994	SA	38F7	126	126	2	GFR	54.5097	7.86567	319.655	SA0352019940126
1994	SA	38F7	127	127	2	GFR	54.5282	7.913	623.328	SA0352019940127
1994	SA	38F7	128	128	2	GFR	54.533	7.97817	128.642	SA0352019940128
1994	SA	38F8	129	129	2	GFR	54.5018	8.024	66.851	SA0352019940129
1994	SA	37F8	130	130	2	GFR	54.4392	8.0335	495.466	SA0352019940130
1994	SA	37F8	131	131	2	GFR	54.3685	8.07383	245.837	SA0352019940131
1994	SA	37F8	132	132	2	GFR	54.401	8.122	271.902	SA0352019940132
1994	SA	37F8	78	78	2	GFR	54.1883	8.11667	381.407	SA035201994078
1994	SA	37F8	79	79	2	GFR	54.2007	8.146	359.612	SA035201994079
1994	SA	37F8	80	80	2	GFR	54.2125	8.17733	491.47	SA035201994080
1994	SA	37F8	81	81	2	GFR	54.2173	8.21217	247.733	SA035201994081
1994	SA	37F8	82	82	2	GFR	54.2203	8.25467	639.311	SA035201994082
1994	SA	37F8	83	83	2	GFR	54.2055	8.297	228.141	SA035201994083
1994	SA	37F8	84	84	2	GFR	54.1567	8.31933	659.289	SA035201994084
1994	SA	37F8	85	85	2	GFR	54.138	8.3195	371.599	SA035201994085
1994	SA	37F8	86	86	2	GFR	54.1045	8.43133	503.457	SA035201994086
1994	SA	37F8	87	87	2	GFR	54.1082	8.406	175.81	SA035201994087
1994	SA	37F8	88	88	2	GFR	54.1048	8.34933	119.871	SA035201994088
1994	SA	37F8	89	89	2	GFR	54.1292	8.30167	203.78	SA035201994089
1994	SA	37F8	90	90	2	GFR	54.1518	8.31667	179.806	SA035201994090
1994	SA	37F8	94	94	2	GFR	54.2512	8.31867	311.664	SA035201994094
1994	SA	37F8	95	95	2	GFR	54.2643	8.3335	127.862	SA035201994095
1994	SA	37F8	96	96	2	GFR	54.279	8.359	319.655	SA035201994096
1994	SA	37F8	97	97	2	GFR	54.31	8.33367	359.612	SA035201994097
1994	SA	37F8	98	98	2	GFR	54.3318	8.258	154.672	SA035201994098
1994	SA	37F8	99	99	2	GFR	54.3495	8.20883	177.873	SA035201994099
1993	SA	37F8	11	11	2	GFR	54.176	8.03467	299.878	SA033701993011
1993	SA	37F8	110	110	2	GFR	54.0753	8.20733	185.925	SA0337019930110
1993	SA	37F8	111	111	2	GFR	54.0873	8.24483	245.9	SA0337019930111
1993	SA	37F8	112	112	2	GFR	54.1055	8.2775	111.955	SA0337019930112
1993	SA	37F8	113	113	2	GFR	54.1312	8.23517	199.919	SA0337019930113
1993	SA	37F8	114	114	2	GFR	54.1525	8.1675	347.859	SA0337019930114
1993	SA	37F8	115	115	2	GFR	54.1667	8.14933	95.9611	SA0337019930115
1993	SA	37F8	116	116	2	GFR	54.1832	8.15617	347.859	SA0337019930116
1993	SA	37F8	117	117	2	GFR	54.289	8.07967	71.9708	SA0337019930117
1993	SA	37F8	118	118	2	GFR	54.3177	8.07617	171.93	SA0337019930118
1993	SA	37F8	119	119	2	GFR	54.358	8.06833	106.623	SA0337019930119
1993	SA	37F8	12	12	2	GFR	54.1912	8.088	119.951	SA033701993012
1993	SA	37F8	120	120	2	GFR	54.4128	8.04933	144.769	SA0337019930120
1993	SA	37F8	121	121	2	GFR	54.4478	8.0245	102.311	SA0337019930121
1993	SA	37F7	122	122	2	GFR	54.4423	7.96067	0	SA0337019930122
1993	SA	37F7	123	123	2	GFR	54.4782	7.95	23.9903	SA0337019930123
1993	SA	37F7	124	124	2	GFR	54.4415	7.96967	35.9854	SA0337019930124
1993	SA	37F7	125	125	2	GFR	54.474	7.9835	51.9789	SA0337019930125
1993	SA	37F8	126	126	2	GFR	54.4447	8.0155	75.9692	SA0337019930126
1993	SA	37F8	127	127	2	GFR	54.3903	8.0275	103.958	SA0337019930127
1993	SA	37F8	128	128	2	GFR	54.4277	8.04967	87.9643	SA0337019930128
1993	SA	37F8	129	129	2	GFR	54.3902	8.081	159.935	SA0337019930129
1993	SA	37F8	13	13	2	GFR	54.1625	8.1015	255.896	SA033701993013
1993	SA	37F8	130	130	2	GFR	54.4275	8.09517	87.9643	SA0337019930130
1993	SA	37F8	131	131	2	GFR	54.3917	8.11083	127.948	SA0337019930131
1993	SA	37F8	132	132	2	GFR	54.4037	8.07883	119.951	SA0337019930132
1993	SA	37F8	14	14	2	GFR	54.1448	8.07817	191.922	SA033701993014
1993	SA	37F8	15	15	2	GFR	54.4847	8.19517	83.9659	SA033701993015
1993	SA	37F8	16	16	2	GFR	54.4798	8.135	287.883	SA033701993016
1993	SA	38F8	17	17	2	GFR	54.502	8.04533	170.597	SA033701993017
1993	SA	38F7	18	18	2	GFR	54.5145	7.94583	116.953	SA033701993018
1993	SA	37F7	19	19	2	GFR	54.477	7.946	175.929	SA033701993019
1993	SA	37F8	2	2	2	GFR	54.1737	8.10167	227.908	SA03370199302
1993	SA	37F8	20	20	2	GFR	54.4862	8.03067	597.091	SA033701993020
1993	SA	37F8	21	21	2	GFR	54.4808	8.10867	362.52	SA033701993021
1993	SA	38F8	22	22	2	GFR	54.5085	8.02	167.301	SA033701993022
1993	SA	38F7	23	23	2	GFR	54.5212	7.94333	71.9708	SA033701993023
1993	SA	38F7	24	24	2	GFR	54.5762	7.92617	23.9903	SA033701993024
1993	SA	38F7	25	25	2	GFR	54.633	7.89517	50.9793	SA033701993025
1993	SA	38F7	26	26	2	GFR	54.681	7.8735	27.9886	SA033701993026
1993	SA	38F7	27	27	2	GFR	54.7333	7.8925	61.3085	SA033701993027
1993	SA	38F7	28	28	2	GFR	54.796	7.88317	53.3117	SA033701993028
1993	SA	38F7	29	29	2	GFR	54.8582	7.88117	122.617	SA033701993029
1993	SA	37F8	3	3	2	GFR	54.1435	8.08633	89.9635	SA03370199303
1993	SA	38F7	30	30	2	GFR	54.8673	7.97367	207.916	SA033701993030
1993	SA	38F8	31	31	2	GFR	54.8583	8.03917	119.951	SA033701993031
1993	SA	38F7	32	32	2	GFR	54.6727	7.7875	95.9611	SA033701993032
1993	SA	38F7	33	33	2	GFR	54.632	7.78683	87.9643	SA033701993033
1993	SA	38F7	34	34	2	GFR	54.6028	7.79483	99.9594	SA033701993034
1993	SA	38F7	35	35	2	GFR	54.6385	7.81533	323.869	SA033701993035
1993	SA	38F7	36	36	2	GFR	54.6057	7.83383	435.823	SA033701993036
1993	SA	38F7	37	37	2	GFR	54.6527	7.84317	439.822	SA033701993037
1993	SA	38F7	38	38	2	GFR	54.624	7.8515	179.927	SA033701993038
1993	SA	38F7	39	39	2	GFR	54.6643	7.86917	75.9692	SA033701993039
1993	SA	38F7	40	40	2	GFR	54.6333	7.87583	159.935	SA033701993040
1993	SA	38F7	41	41	2	GFR	54.5992	7.87317	179.927	SA033701993041
1993	SA	38F7	42	42	2	GFR	54.57	7.88967	79.9676	SA033701993042
1993	SA	38F7	43	43	2	GFR	54.5387	7.90367	58.6429	SA033701993043
1993	SA	38F7	44	44	2	GFR	54.5073	7.98583	90.6299	SA033701993044
1993	SA	37F8	45	45	2	GFR	54.4868	8.06583	197.92	SA033701993045
1993	SA	37F7	46	46	2	GFR	54.4862	7.99767	215.912	SA033701993046
1993	SA	37F8	47	47	2	GFR	54.4497	8.03217	359.854	SA033701993047
1993	SA	37F8	48	48	2	GFR	54.4108	8.05333	73.4396	SA033701993048
1993	SA	37F8	49	49	2	GFR	54.3712	8.0635	75.9692	SA033701993049
1993	SA	37F8	50	50	2	GFR	54.3822	8.11483	91.9627	SA033701993050
1993	SA	37F8	9	9	2	GFR	54.1727	8.02833	261.071	SA03370199309
1992	SA	37F8	1	1	2	GFR	54.175	8.21567	281.817	SA03200199201
1992	SA	37F8	10	10	2	GFR	54.3155	8.06967	23.9844	SA032001992010
1992	SA	37F8	11	11	2	GFR	54.3765	8.0645	122.92	SA032001992011
1992	SA	37F8	12	12	2	GFR	54.427	8.04183	113.926	SA032001992012
1992	SA	37F7	13	13	2	GFR	54.4627	7.97117	77.2831	SA032001992013
1992	SA	38F7	14	14	2	GFR	54.4917	7.89533	125.252	SA032001992014
1992	SA	38F7	15	15	2	GFR	54.5387	7.8755	74.6181	SA032001992015
1992	SA	38F7	16	16	2	GFR	54.5845	7.88117	63.9584	SA032001992016
1992	SA	38F7	17	17	2	GFR	54.631	7.87717	58.6285	SA032001992017
1992	SA	38F7	18	18	2	GFR	54.6822	7.903	23.9844	SA032001992018
1992	SA	38F7	19	19	2	GFR	54.7175	7.89867	23.9844	SA032001992019
1992	SA	37F8	2	2	2	GFR	54.2547	8.21133	225.453	SA03200199202
1992	SA	38F7	20	20	2	GFR	54.673	7.908	18.6545	SA032001992020
1992	SA	38F7	21	21	2	GFR	54.6248	7.89467	23.9844	SA032001992021
1992	SA	38F7	22	22	2	GFR	54.5675	7.8655	86.9434	SA032001992022
1992	SA	38F7	23	23	2	GFR	54.5355	7.90017	86.9434	SA032001992023
1992	SA	38F7	24	24	2	GFR	54.5103	7.92767	58.6285	SA032001992024
1992	SA	37F7	25	25	2	GFR	54.4682	7.975	87.9428	SA032001992025
1992	SA	37F8	26	26	2	GFR	54.431	8.04983	139.909	SA032001992026
1992	SA	37F8	27	27	2	GFR	54.3618	8.072	98.6025	SA032001992027
1992	SA	37F8	3	3	2	GFR	54.2783	8.17467	127.917	SA03200199203
1992	SA	37F8	4	4	2	GFR	54.3017	8.12167	125.252	SA03200199204
1992	SA	37F8	5	5	2	GFR	54.3607	8.11817	149.236	SA03200199205
1992	SA	37F8	59	59	2	GFR	54.0877	8.0765	81.5469	SA032001992059
1992	SA	37F8	6	6	2	GFR	54.3882	8.04533	79.948	SA03200199206
1992	SA	37F8	60	60	2	GFR	54.1043	8.112	103.932	SA032001992060
1992	SA	37F8	61	61	2	GFR	54.103	8.1765	83.9454	SA032001992061
1992	SA	37F8	62	62	2	GFR	54.1095	8.2195	113.926	SA032001992062
1992	SA	37F8	63	63	2	GFR	54.1385	8.225	199.87	SA032001992063
1992	SA	37F8	64	64	2	GFR	54.165	8.18983	143.906	SA032001992064
1992	SA	37F8	65	65	2	GFR	54.1865	8.15967	39.974	SA032001992065
1992	SA	37F8	66	66	2	GFR	54.208	8.16533	183.88	SA032001992066
1992	SA	37F8	67	67	2	GFR	54.2322	8.15967	219.857	SA032001992067
1992	SA	37F8	68	68	2	GFR	54.2682	8.16033	411.732	SA032001992068
1992	SA	37F8	69	69	2	GFR	54.2433	8.18867	187.878	SA032001992069
1992	SA	37F7	7	7	2	GFR	54.4205	7.98433	95.9376	SA03200199207
1992	SA	37F8	70	70	2	GFR	54.2082	8.16467	115.925	SA032001992070
1992	SA	37F8	71	71	2	GFR	54.2445	8.15783	143.906	SA032001992071
1992	SA	37F8	72	72	2	GFR	54.2825	8.155	23.9844	SA032001992072
1992	SA	37F8	73	73	2	GFR	54.3162	8.1265	2.66493	SA032001992073
1992	SA	37F8	74	74	2	GFR	54.3498	8.06633	13.3247	SA032001992074
1992	SA	37F8	75	75	2	GFR	54.4013	8.04833	41.4276	SA032001992075
1992	SA	37F8	76	76	2	GFR	54.46	8.015	42.6389	SA032001992076
1992	SA	38F7	77	77	2	GFR	54.508	7.9395	37.3091	SA032001992077
1992	SA	38F7	78	78	2	GFR	54.5665	7.92333	117.257	SA032001992078
1992	SA	38F7	79	79	2	GFR	54.6262	7.90283	58.6285	SA032001992079
1992	SA	37F8	8	8	2	GFR	54.3797	8.043	79.948	SA03200199208
1992	SA	38F7	80	80	2	GFR	54.6837	7.90167	47.9688	SA032001992080
1992	SA	38F7	81	81	2	GFR	54.74	7.89733	29.3143	SA032001992081
1992	SA	38F7	82	82	2	GFR	54.794	7.87033	7.9948	SA032001992082
1992	SA	38F7	83	83	2	GFR	54.7642	7.78133	0	SA032001992083
1992	SA	38F7	84	84	2	GFR	54.7398	7.76767	5.32987	SA032001992084
1992	SA	38F7	85	85	2	GFR	54.6793	7.7825	26.6493	SA032001992085
1992	SA	38F7	86	86	2	GFR	54.6238	7.78317	14.9902	SA032001992086
1992	SA	38F7	87	87	2	GFR	54.5757	7.78583	59.961	SA032001992087
1992	SA	38F7	88	88	2	GFR	54.5063	7.7425	39.974	SA032001992088
1992	SA	37F7	89	89	2	GFR	54.4643	7.69733	34.6441	SA032001992089
1992	SA	37F8	9	9	2	GFR	54.252	8.08983	39.974	SA03200199209
1991	SA	37F8	1	1	2	GFR	54.1728	8.2165	720	SA03030199101
1991	SA	37F8	10	10	2	GFR	54.3222	8.22383	244	SA030301991010
1991	SA	37F8	11	11	2	GFR	54.2918	8.2615	558	SA030301991011
1991	SA	37F8	12	12	2	GFR	54.2648	8.254	492	SA030301991012
1991	SA	37F8	13	13	2	GFR	54.2378	8.23433	354	SA030301991013
1991	SA	37F8	14	14	2	GFR	54.2762	8.24517	201.6	SA030301991014
1991	SA	37F8	15	15	2	GFR	54.3065	8.257	248	SA030301991015
1991	SA	37F8	2	2	2	GFR	54.212	8.2475	640	SA03030199102
1991	SA	37F8	3	3	2	GFR	54.2365	8.26917	174	SA03030199103
1991	SA	37F8	36	36	2	GFR	54.1045	8.07633	249.6	SA030301991036
1991	SA	37F8	37	37	2	GFR	54.1078	8.15883	258	SA030301991037
1991	SA	37F8	38	38	2	GFR	54.1417	8.2235	366	SA030301991038
1991	SA	37F8	39	39	2	GFR	54.1745	8.233	408	SA030301991039
1991	SA	37F8	4	4	2	GFR	54.2585	8.2635	328	SA03030199104
1991	SA	37F8	40	40	2	GFR	54.2182	8.25133	72	SA030301991040
1991	SA	37F8	41	41	2	GFR	54.2495	8.257	44	SA030301991041
1991	SA	37F8	42	42	2	GFR	54.2922	8.2545	96	SA030301991042
1991	SA	37F8	43	43	2	GFR	54.3305	8.222	72	SA030301991043
1991	SA	37F8	44	44	2	GFR	54.3727	8.2185	68	SA030301991044
1991	SA	37F8	45	45	2	GFR	54.4135	8.19733	64	SA030301991045
1991	SA	37F8	46	46	2	GFR	54.4682	8.158	229.333	SA030301991046
1991	SA	38F8	47	47	2	GFR	54.492	8.06917	236	SA030301991047
1991	SA	38F8	48	48	2	GFR	54.5128	8.01367	162.353	SA030301991048
1991	SA	38F7	49	49	2	GFR	54.515	7.95233	48	SA030301991049
1991	SA	37F8	5	5	2	GFR	54.286	8.257	208	SA03030199105
1991	SA	38F7	50	50	2	GFR	54.5468	7.9095	90.6667	SA030301991050
1991	SA	38F7	51	51	2	GFR	54.5707	7.853	162.667	SA030301991051
1991	SA	38F7	52	52	2	GFR	54.6218	7.87267	36	SA030301991052
1991	SA	38F7	53	53	2	GFR	54.6715	7.88833	68	SA030301991053
1991	SA	38F7	54	54	2	GFR	54.7075	7.90333	60	SA030301991054
1991	SA	38F7	55	55	2	GFR	54.7435	7.88317	80	SA030301991055
1991	SA	38F7	56	56	2	GFR	54.7922	7.9465	80	SA030301991056
1991	SA	38F7	57	57	2	GFR	54.8602	7.94383	42.6667	SA030301991057
1991	SA	38F7	58	58	2	GFR	54.9232	7.93167	92	SA030301991058
1991	SA	38F7	59	59	2	GFR	54.9303	7.87583	108	SA030301991059
1991	SA	37F8	6	6	2	GFR	54.313	8.251	321.6	SA03030199106
1991	SA	38F7	60	60	2	GFR	54.8868	7.86717	128	SA030301991060
1991	SA	38F7	61	61	2	GFR	54.8248	7.8835	336	SA030301991061
1991	SA	38F7	62	62	2	GFR	54.7565	7.9215	244	SA030301991062
1991	SA	38F7	63	63	2	GFR	54.7087	7.91133	53.3333	SA030301991063
1991	SA	38F7	64	64	2	GFR	54.704	7.8975	141.333	SA030301991064
1991	SA	37F8	7	7	2	GFR	54.329	8.20717	246	SA03030199107
1991	SA	37F8	8	8	2	GFR	54.3328	8.16467	138	SA03030199108
1991	SA	37F8	9	9	2	GFR	54.335	8.1445	176	SA03030199109
1990	SA	37F8	57	57	2	GFR	54.2817	8.078	21.5719	SA028601990057
1990	SA	37F8	58	58	2	GFR	54.328	8.07517	34.6216	SA028601990058
1990	SA	37F8	59	59	2	GFR	54.3855	8.0525	61.9194	SA028601990059
1990	SA	37F7	60	60	2	GFR	54.4388	7.95	95.8752	SA028601990060
1990	SA	37F7	61	61	2	GFR	54.4813	7.94783	117.181	SA028601990061
1990	SA	38F7	62	62	2	GFR	54.5305	7.9385	23.9688	SA028601990062
1990	SA	38F7	63	63	2	GFR	54.5483	7.87467	122.507	SA028601990063
1990	SA	38F7	64	64	2	GFR	54.5962	7.87367	29.2952	SA028601990064
1990	SA	38F7	65	65	2	GFR	54.6537	7.88117	5.3264	SA028601990065
1990	SA	38F7	66	66	2	GFR	54.7048	7.90067	23.9688	SA028601990066
1990	SA	38F8	67	67	2	GFR	54.6422	8.1095	19.974	SA028601990067
1990	SA	38F8	68	68	2	GFR	54.6067	8.10367	19.974	SA028601990068
1990	SA	38F8	70	70	2	GFR	54.5165	8.09833	401.477	SA028601990070
1990	SA	37F8	71	71	2	GFR	54.4747	8.10017	239.688	SA028601990071
1990	SA	37F8	72	72	2	GFR	54.4427	8.11	167.782	SA028601990072
1990	SA	37F8	73	73	2	GFR	54.4093	8.16467	63.9168	SA028601990073
1990	SA	37F8	74	74	2	GFR	54.4015	8.21667	59.922	SA028601990074
1990	SA	37F8	75	75	2	GFR	54.4142	8.16717	15.9792	SA028601990075
1990	SA	37F8	76	76	2	GFR	54.3957	8.247	5.9922	SA028601990076
1990	SA	37F8	77	77	2	GFR	54.4065	8.204	19.974	SA028601990077
1990	SA	37F8	78	78	2	GFR	54.378	8.16283	87.8856	SA028601990078
1990	SA	37F8	79	79	2	GFR	54.336	8.166	43.9428	SA028601990079
1990	SA	37F8	80	80	2	GFR	54.291	8.14933	67.9116	SA028601990080
1990	SA	37F8	81	81	2	GFR	54.2487	8.15817	107.86	SA028601990081
1990	SA	37F8	82	82	2	GFR	54.2115	8.19367	139.818	SA028601990082
1990	SA	37F8	83	83	2	GFR	54.1678	8.22383	89.883	SA028601990083
1990	SA	37F8	84	84	2	GFR	54.1955	8.25	101.867	SA028601990084
1990	SA	37F8	85	85	2	GFR	54.2315	8.2535	127.834	SA028601990085
1990	SA	37F8	86	86	2	GFR	54.2583	8.258	163.787	SA028601990086
1990	SA	37F8	87	87	2	GFR	54.2113	8.258	71.9064	SA028601990087
1990	SA	37F8	88	88	2	GFR	54.1807	8.24383	395.485	SA028601990088
1990	SA	37F8	89	89	2	GFR	54.1652	8.299	113.852	SA028601990089
1990	SA	37F8	90	90	2	GFR	54.183	8.26717	101.867	SA028601990090
1990	SA	37F8	91	91	2	GFR	54.1953	8.24033	39.948	SA028601990091
1990	SA	37F8	92	92	2	GFR	54.1815	8.2795	135.823	SA028601990092
1989	SA	37F8	100	100	2	GFR	54.2917	8.14367	12	SA0267019890100
1989	SA	37F8	101	101	2	GFR	54.2757	8.14333	8	SA0267019890101
1989	SA	37F8	102	102	2	GFR	54.2483	8.1435	32	SA0267019890102
1989	SA	37F8	103	103	2	GFR	54.215	8.14367	24	SA0267019890103
1989	SA	37F8	104	104	2	GFR	54.1808	8.14483	104	SA0267019890104
1989	SA	37F8	105	105	2	GFR	54.1518	8.09567	64	SA0267019890105
1989	SA	37F8	51	51	2	GFR	54.2652	8.151	112	SA026701989051
1989	SA	37F8	52	52	2	GFR	54.291	8.1315	48	SA026701989052
1989	SA	37F8	54	54	2	GFR	54.3288	8.175	72	SA026701989054
1989	SA	37F8	55	55	2	GFR	54.3912	8.17817	108	SA026701989055
1989	SA	37F8	56	56	2	GFR	54.4247	8.15133	258	SA026701989056
1989	SA	37F8	57	57	2	GFR	54.436	8.11217	318	SA026701989057
1989	SA	37F8	58	58	2	GFR	54.4767	8.1145	472	SA026701989058
1989	SA	38F8	59	59	2	GFR	54.4998	8.075	136	SA026701989059
1989	SA	38F8	60	60	2	GFR	54.5147	8.03133	16	SA026701989060
1989	SA	38F7	61	61	2	GFR	54.5313	7.99067	42	SA026701989061
1989	SA	38F7	62	62	2	GFR	54.5395	7.93333	24	SA026701989062
1989	SA	38F7	63	63	2	GFR	54.5778	7.85533	88	SA026701989063
1989	SA	38F7	64	64	2	GFR	54.6397	7.828	12	SA026701989064
1989	SA	38F8	66	66	2	GFR	54.6097	8.10383	0	SA026701989066
1989	SA	38F8	67	67	2	GFR	54.572	8.101	12	SA026701989067
1989	SA	38F8	68	68	2	GFR	54.5443	8.06367	40	SA026701989068
1989	SA	38F8	69	69	2	GFR	54.5142	8.031	36	SA026701989069
1989	SA	37F8	70	70	2	GFR	54.4728	8.0665	43.3333	SA026701989070
1989	SA	37F8	71	71	2	GFR	54.4227	8.1225	136	SA026701989071
1989	SA	37F8	72	72	2	GFR	54.403	8.17533	144	SA026701989072
1989	SA	37F8	73	73	2	GFR	54.3282	8.20283	64	SA026701989073
1989	SA	37F8	74	74	2	GFR	54.3013	8.2405	24	SA026701989074
1989	SA	37F8	75	75	2	GFR	54.269	8.26067	30	SA026701989075
1989	SA	37F8	76	76	2	GFR	54.2377	8.26383	210	SA026701989076
1989	SA	37F8	77	77	2	GFR	54.205	8.2505	72	SA026701989077
1989	SA	37F8	79	79	2	GFR	54.1623	8.323	72	SA026701989079
1989	SA	37F8	80	80	2	GFR	54.1738	8.35967	40	SA026701989080
1989	SA	37F8	81	81	2	GFR	54.1522	8.326	112	SA026701989081
1989	SA	37F8	82	82	2	GFR	54.0943	8.29217	8	SA026701989082
1989	SA	37F8	85	85	2	GFR	54.2737	8.2255	255.652	SA026701989085
1989	SA	37F8	86	86	2	GFR	54.1922	8.2655	112	SA026701989086
1989	SA	37F8	87	87	2	GFR	54.2165	8.2765	104	SA026701989087
1989	SA	37F8	88	88	2	GFR	54.2077	8.22717	64	SA026701989088
1989	SA	37F8	90	90	2	GFR	54.2037	8.2	224	SA026701989090
1989	SA	37F8	91	91	2	GFR	54.2103	8.24483	168	SA026701989091
1989	SA	37F8	92	92	2	GFR	54.2387	8.27267	32	SA026701989092
1989	SA	37F8	93	93	2	GFR	54.2667	8.26583	56	SA026701989093
1989	SA	37F8	94	94	2	GFR	54.297	8.2755	48	SA026701989094
1989	SA	37F8	95	95	2	GFR	54.3065	8.24033	90	SA026701989095
1989	SA	37F8	96	96	2	GFR	54.3282	8.19983	78	SA026701989096
1989	SA	37F8	97	97	2	GFR	54.3345	8.15967	44	SA026701989097
1989	SA	37F8	98	98	2	GFR	54.3157	8.25867	80	SA026701989098
1989	SA	37F8	99	99	2	GFR	54.3207	8.15233	42	SA026701989099
1988	SA	37F8	44	44	2	GFR	54.1423	8.24433	15.92	SA025001988044
1988	SA	37F8	45	45	2	GFR	54.1517	8.28133	170.571	SA025001988045
1988	SA	37F8	46	46	2	GFR	54.1558	8.3115	47.76	SA025001988046
1988	SA	37F8	47	47	2	GFR	54.1258	8.30967	23.88	SA025001988047
1988	SA	37F8	48	48	2	GFR	54.1512	8.28283	71.64	SA025001988048
1988	SA	37F8	49	49	2	GFR	54.174	8.26933	31.84	SA025001988049
1988	SA	37F8	52	52	2	GFR	54.26	8.16667	51.74	SA025001988052
1988	SA	37F8	53	53	2	GFR	54.2833	8.13333	47.76	SA025001988053
1988	SA	37F8	54	54	2	GFR	54.3187	8.18667	23.88	SA025001988054
1988	SA	37F8	55	55	2	GFR	54.4242	8.07517	0	SA025001988055
1988	SA	37F8	56	56	2	GFR	54.4493	8.02067	3.98	SA025001988056
1988	SA	37F7	57	57	2	GFR	54.4867	7.97733	3.98	SA025001988057
1988	SA	38F7	58	58	2	GFR	54.5423	7.9125	5.97	SA025001988058
1988	SA	38F7	59	59	2	GFR	54.5362	7.99017	40.9371	SA025001988059
1988	SA	38F8	60	60	2	GFR	54.5133	8.07333	21.89	SA025001988060
1988	SA	38F8	61	61	2	GFR	54.5483	8.09333	11.94	SA025001988061
1988	SA	38F8	62	62	2	GFR	54.5883	8.12	0	SA025001988062
1988	SA	38F8	63	63	2	GFR	54.54	8.155	21.2267	SA025001988063
1988	SA	38F8	64	64	2	GFR	54.5267	8.07833	13.93	SA025001988064
1988	SA	37F8	65	65	2	GFR	54.2845	8.133	5.97	SA025001988065
1988	SA	37F8	66	66	2	GFR	54.2647	8.15783	23.88	SA025001988066
1988	SA	37F8	67	67	2	GFR	54.2353	8.159	7.96	SA025001988067
1988	SA	37F8	68	68	2	GFR	54.2552	8.14517	7.96	SA025001988068
1988	SA	37F8	69	69	2	GFR	54.2053	8.13883	87.56	SA025001988069
1988	SA	37F8	70	70	2	GFR	54.1935	8.09333	79.6	SA025001988070
1988	SA	37F8	72	72	2	GFR	54.195	8.095	71.64	SA025001988072
1988	SA	37F8	73	73	2	GFR	54.215	8.25333	71.64	SA025001988073
1988	SA	37F8	74	74	2	GFR	54.1888	8.26	47.76	SA025001988074
1987	SA	37F8	33	33	2	GFR	54.1	8.23117	100.8	SA023201987033
1987	SA	37F8	34	34	2	GFR	54.1195	8.25767	54	SA023201987034
1987	SA	37F8	35	35	2	GFR	54.1032	8.18483	126	SA023201987035
1987	SA	37F8	36	36	2	GFR	54.1105	8.13967	100	SA023201987036
1987	SA	37F8	37	37	2	GFR	54.1437	8.14833	36	SA023201987037
1987	SA	37F8	38	38	2	GFR	54.1748	8.16483	120	SA023201987038
1987	SA	37F8	39	39	2	GFR	54.2065	8.182	25.6	SA023201987039
1987	SA	37F8	40	40	2	GFR	54.2282	8.19833	30	SA023201987040
1987	SA	37F8	41	41	2	GFR	54.2808	8.233	114	SA023201987041
1987	SA	37F8	42	42	2	GFR	54.3082	8.23317	102.857	SA023201987042
1987	SA	37F8	43	43	2	GFR	54.3493	8.241	18.6667	SA023201987043
1987	SA	37F8	44	44	2	GFR	54.3647	8.18467	45.6	SA023201987044
1987	SA	37F8	45	45	2	GFR	54.421	8.1555	20	SA023201987045
1987	SA	37F8	46	46	2	GFR	54.4605	8.06917	141.818	SA023201987046
1987	SA	37F8	47	47	2	GFR	54.488	8.03667	28.8	SA023201987047
1987	SA	38F7	48	48	2	GFR	54.503	7.96467	24	SA023201987048
1987	SA	38F7	49	49	2	GFR	54.534	7.92567	15	SA023201987049
1987	SA	38F7	50	50	2	GFR	54.5847	7.84817	16	SA023201987050
1987	SA	38F7	51	51	2	GFR	54.6413	7.85233	8.57143	SA023201987051
1987	SA	38F7	52	52	2	GFR	54.6895	7.89133	0	SA023201987052
1987	SA	38F7	53	53	2	GFR	54.8018	7.906	18	SA023201987053
1987	SA	38F7	54	54	2	GFR	54.8658	7.94217	12	SA023201987054
1987	SA	38F8	55	55	2	GFR	54.8207	8.08833	0	SA023201987055
1987	SA	38F8	56	56	2	GFR	54.6422	8.118	0	SA023201987056
1987	SA	38F8	57	57	2	GFR	54.6097	8.108	2	SA023201987057
1987	SA	38F8	58	58	2	GFR	54.5422	8.122	8	SA023201987058
1987	SA	37F8	59	59	2	GFR	54.484	8.148	84.3243	SA023201987059
1987	SA	37F8	60	60	2	GFR	54.4403	8.19133	36	SA023201987060
1987	SA	37F8	61	61	2	GFR	54.3945	8.24467	12	SA023201987061
1987	SA	37F8	62	62	2	GFR	54.3808	8.27133	32	SA023201987062
1986	SA	37F7	33	33	2	GFR	54.45	7.81917	33	SA021201986033
1986	SA	38F7	35	35	2	GFR	54.882	7.7025	18	SA021201986035
1986	SA	38F7	36	36	2	GFR	54.925	7.80567	12	SA021201986036
1986	SA	38F7	37	37	2	GFR	54.9628	7.9075	12	SA021201986037
1986	SA	38F7	38	38	2	GFR	54.9687	7.94583	16	SA021201986038
1986	SA	38F8	39	39	2	GFR	54.9693	8.08367	16	SA021201986039
1986	SA	38F8	40	40	2	GFR	54.9	8.13083	8	SA021201986040
1986	SA	38F8	41	41	2	GFR	54.8375	8.1395	28	SA021201986041
1986	SA	38F8	42	42	2	GFR	54.7307	8.13533	28	SA021201986042
1986	SA	38F8	43	43	2	GFR	54.6772	8.121	10	SA021201986043
1986	SA	38F8	45	45	2	GFR	54.4958	8.06017	36	SA021201986045
1986	SA	37F8	46	46	2	GFR	54.4485	8.09717	16	SA021201986046
1986	SA	37F8	47	47	2	GFR	54.1652	8.30433	120	SA021201986047
1986	SA	37F8	48	48	2	GFR	54.1777	8.30117	56	SA021201986048
1986	SA	37F8	49	49	2	GFR	54.2165	8.24967	51.4286	SA021201986049
1986	SA	37F8	50	50	2	GFR	54.209	8.2155	144	SA021201986050
1986	SA	37F8	51	51	2	GFR	54.1885	8.225	48	SA021201986051
1986	SA	37F8	52	52	2	GFR	54.1745	8.25567	24	SA021201986052
1986	SA	37F8	53	53	2	GFR	54.1627	8.29733	108	SA021201986053
1986	SA	37F8	54	54	2	GFR	54.1822	8.31533	85.7143	SA021201986054
1986	SA	37F8	55	55	2	GFR	54.2092	8.3635	48	SA021201986055
1986	SA	37F8	56	56	2	GFR	54.2748	8.32483	84	SA021201986056
1986	SA	37F8	57	57	2	GFR	54.2863	8.293	24	SA021201986057
1986	SA	37F8	58	58	2	GFR	54.2992	8.25567	32	SA021201986058
1986	SA	37F8	59	59	2	GFR	54.31	8.168	33.3333	SA021201986059
1986	SA	37F8	60	60	2	GFR	54.3085	8.13633	16	SA021201986060
1986	SA	37F8	61	61	2	GFR	54.298	8.0945	32.3077	SA021201986061
1986	SA	37F8	62	62	2	GFR	54.2813	8.0575	33.6	SA021201986062
1985	SA	37F8	1	1	2	GFR	54.1703	8.28067	264	SA01940198501
1985	SA	37F8	10	10	2	GFR	54.1808	8.25983	211.765	SA019401985010
1985	SA	37F8	11	11	2	GFR	54.1947	8.19467	216	SA019401985011
1985	SA	37F8	12	12	2	GFR	54.2135	8.21733	112	SA019401985012
1985	SA	37F8	13	13	2	GFR	54.235	8.22433	40	SA019401985013
1985	SA	37F8	2	2	2	GFR	54.1797	8.28617	186	SA01940198502
1985	SA	37F8	3	3	2	GFR	54.2083	8.28533	112.5	SA01940198503
1985	SA	37F7	38	38	2	GFR	54.3858	7.865	60	SA019401985038
1985	SA	37F7	39	39	2	GFR	54.4172	7.8855	16	SA019401985039
1985	SA	37F8	4	4	2	GFR	54.1748	8.2845	376	SA01940198504
1985	SA	37F8	40	40	2	GFR	54.4125	8.01767	36	SA019401985040
1985	SA	37F8	41	41	2	GFR	54.363	8.16817	80	SA019401985041
1985	SA	37F8	42	42	2	GFR	54.3428	8.23933	66	SA019401985042
1985	SA	37F8	5	5	2	GFR	54.1507	8.23467	248	SA01940198505
1985	SA	37F8	51	51	2	GFR	54.2768	8.32983	16	SA019401985051
1985	SA	37F8	52	52	2	GFR	54.3177	8.33217	40	SA019401985052
1985	SA	37F8	53	53	2	GFR	54.3408	8.294	48.4615	SA019401985053
1985	SA	37F8	54	54	2	GFR	54.3555	8.2055	45.2174	SA019401985054
1985	SA	37F8	55	55	2	GFR	54.4228	8.15	86	SA019401985055
1985	SA	37F8	56	56	2	GFR	54.4675	8.0415	36	SA019401985056
1985	SA	38F7	57	57	2	GFR	54.4953	7.97933	25.6	SA019401985057
1985	SA	37F8	58	58	2	GFR	54.39	8.07233	15	SA019401985058
1985	SA	37F8	59	59	2	GFR	54.45	8.08633	69.3333	SA019401985059
1985	SA	37F8	6	6	2	GFR	54.1383	8.26417	350.769	SA01940198506
1985	SA	38F8	60	60	2	GFR	54.5098	8.10383	104	SA019401985060
1985	SA	38F8	61	61	2	GFR	54.5495	8.15017	67.6364	SA019401985061
1985	SA	38F8	62	62	2	GFR	54.6005	8.1245	20	SA019401985062
1985	SA	38F8	63	63	2	GFR	54.681	8.10717	18	SA019401985063
1985	SA	37F8	7	7	2	GFR	54.1218	8.28767	462.857	SA01940198507
1985	SA	37F8	8	8	2	GFR	54.1367	8.29967	208	SA01940198508
1985	SA	37F8	9	9	2	GFR	54.1697	8.29883	240	SA01940198509
1984	SA	37F8	10	10	2	GFR	54.2425	8.33933	362.667	SA017501984010
1984	SA	37F8	11	11	2	GFR	54.2777	8.25233	469.333	SA017501984011
1984	SA	37F8	12	12	2	GFR	54.265	8.3415	325.333	SA017501984012
1984	SA	37F8	13	13	2	GFR	54.2657	8.23367	576	SA017501984013
1984	SA	38F8	136	136	2	GFR	54.704	8.10967	45	SA0175019840136
1984	SA	38F8	137	137	2	GFR	54.5728	8.09267	135	SA0175019840137
1984	SA	38F8	138	138	2	GFR	54.5087	8.097	132	SA0175019840138
1984	SA	37F8	139	139	2	GFR	54.4687	8.163	84	SA0175019840139
1984	SA	37F8	140	140	2	GFR	54.4177	8.1945	60	SA0175019840140
1984	SA	37F8	141	141	2	GFR	54.4408	8.108	96	SA0175019840141
1984	SA	37F8	142	142	2	GFR	54.3925	8.1695	84	SA0175019840142
1984	SA	37F8	15	15	2	GFR	54.2495	8.29	424	SA017501984015
1984	SA	37F8	16	16	2	GFR	54.2542	8.31	114.667	SA017501984016
1984	SA	37F8	17	17	2	GFR	54.2898	8.2205	213.333	SA017501984017
1984	SA	37F8	18	18	2	GFR	54.2572	8.33067	184	SA017501984018
1984	SA	37F8	19	19	2	GFR	54.2782	8.32967	146.667	SA017501984019
1984	SA	37F8	20	20	2	GFR	54.34	8.33	385.532	SA017501984020
1984	SA	37F8	21	21	2	GFR	54.4082	8.31283	218.667	SA017501984021
1984	SA	37F8	22	22	2	GFR	54.4547	8.21667	274.667	SA017501984022
1984	SA	38F8	23	23	2	GFR	54.5162	8.161	218.667	SA017501984023
1984	SA	38F8	24	24	2	GFR	54.5683	8.119	248	SA017501984024
1984	SA	38F8	25	25	2	GFR	54.5033	8.136	370.667	SA017501984025
1984	SA	37F8	4	4	2	GFR	54.1152	8.39683	204	SA01750198404
1984	SA	37F8	5	5	2	GFR	54.1275	8.33183	301.333	SA01750198405
1984	SA	37F8	6	6	2	GFR	54.1073	8.4185	125.217	SA01750198406
1984	SA	37F8	7	7	2	GFR	54.1333	8.3355	157.333	SA01750198407
1984	SA	37F8	8	8	2	GFR	54.1155	8.371	312	SA01750198408
1984	SA	37F8	9	9	2	GFR	54.1963	8.35567	408	SA01750198409
1983	SA	38F8	115	115	2	GFR	54.8167	8.13333	64	SA0156019830115
1983	SA	38F8	116	116	2	GFR	54.75	8.13333	68.5714	SA0156019830116
1983	SA	38F8	117	117	2	GFR	54.7333	8.13333	70	SA0156019830117
1983	SA	38F8	118	118	2	GFR	54.6833	8.11667	42	SA0156019830118
1983	SA	38F8	119	119	2	GFR	54.6167	8.11667	74	SA0156019830119
1983	SA	38F8	120	120	2	GFR	54.55	8.11667	202	SA0156019830120
1983	SA	37F8	121	121	2	GFR	54.4667	8.13333	284	SA0156019830121
1983	SA	37F8	122	122	2	GFR	54.4167	8.16667	171.148	SA0156019830122
1983	SA	37F8	123	123	2	GFR	54.3333	8.18333	170.667	SA0156019830123
1983	SA	37F8	53	53	2	GFR	54.1	8.21667	437.143	SA015601983053
1983	SA	37F8	54	54	2	GFR	54.1	8.25	66.6667	SA015601983054
1983	SA	37F8	55	55	2	GFR	54.1167	8.28333	300	SA015601983055
1983	SA	37F8	56	56	2	GFR	54.1333	8.3	288	SA015601983056
1983	SA	37F8	57	57	2	GFR	54.1667	8.3	392.727	SA015601983057
1983	SA	37F8	58	58	2	GFR	54.1833	8.3	240	SA015601983058
1983	SA	37F8	59	59	2	GFR	54.2167	8.28333	454.545	SA015601983059
1983	SA	37F8	60	60	2	GFR	54.25	8.23333	212.727	SA015601983060
1983	SA	37F8	61	61	2	GFR	54.2833	8.2	54	SA015601983061
1983	SA	37F8	62	62	2	GFR	54.3	8.2	116	SA015601983062
1983	SA	37F8	63	63	2	GFR	54.35	8.2	100	SA015601983063
1983	SA	37F8	64	64	2	GFR	54.4	8.18333	211.2	SA015601983064
1982	SA	37F8	1	1	2	GFR	54.1	8.40833	235.593	SA01360198201
1982	SA	37F8	10	10	2	GFR	54.105	8.44167	141.356	SA013601982010
1982	SA	37F8	11	11	2	GFR	54.1133	8.39167	82.4574	SA013601982011
1982	SA	37F8	12	12	2	GFR	54.1233	8.35667	159.025	SA013601982012
1982	SA	37F8	13	13	2	GFR	54.1	8.43333	94.2371	SA013601982013
1982	SA	37F8	14	14	2	GFR	54.1083	8.38667	117.796	SA013601982014
1982	SA	37F8	15	15	2	GFR	54.12	8.35	135.466	SA013601982015
1982	SA	37F8	16	16	2	GFR	54.1083	8.39167	64.788	SA013601982016
1982	SA	37F8	18	18	2	GFR	54.1217	8.49	129.576	SA013601982018
1982	SA	37F8	19	19	2	GFR	54.1067	8.43333	111.907	SA013601982019
1982	SA	37F8	2	2	2	GFR	54.115	8.365	135.466	SA01360198202
1982	SA	37F8	20	20	2	GFR	54.11	8.385	153.135	SA013601982020
1982	SA	37F8	22	22	2	GFR	54.12	8.35167	188.474	SA013601982022
1982	SA	37F8	23	23	2	GFR	54.1117	8.38333	82.4574	SA013601982023
1982	SA	37F8	24	24	2	GFR	54.1167	8.35	235.593	SA013601982024
1982	SA	37F8	25	25	2	GFR	54.1083	8.4	212.033	SA013601982025
1982	SA	37F8	26	26	2	GFR	54.1033	8.44833	212.033	SA013601982026
1982	SA	37F8	27	27	2	GFR	54.1083	8.405	176.694	SA013601982027
1982	SA	37F8	28	28	2	GFR	54.1783	8.37833	170.805	SA013601982028
1982	SA	37F8	29	29	2	GFR	54.2217	8.38167	78.5309	SA013601982029
1982	SA	37F8	3	3	2	GFR	54.1167	8.33333	188.474	SA01360198203
1982	SA	37F8	30	30	2	GFR	54.2333	8.33833	133.503	SA013601982030
1982	SA	37F8	31	31	2	GFR	54.2433	8.29667	54.9716	SA013601982031
1982	SA	37F8	32	32	2	GFR	54.335	8.25667	86.384	SA013601982032
1982	SA	37F8	33	33	2	GFR	54.3683	8.25333	170.805	SA013601982033
1982	SA	37F8	34	34	2	GFR	54.3983	8.285	153.135	SA013601982034
1982	SA	37F8	35	35	2	GFR	54.4	8.33833	98.1636	SA013601982035
1982	SA	37F8	39	39	2	GFR	54.2983	8.35	82.4574	SA013601982039
1982	SA	37F8	4	4	2	GFR	54.1033	8.38	94.2371	SA01360198204
1982	SA	37F8	40	40	2	GFR	54.2567	8.33833	137.429	SA013601982040
1982	SA	37F8	41	41	2	GFR	54.3	8.315	129.576	SA013601982041
1982	SA	37F8	42	42	2	GFR	54.3333	8.33167	153.135	SA013601982042
1982	SA	37F8	43	43	2	GFR	54.3833	8.28333	133.503	SA013601982043
1982	SA	37F8	44	44	2	GFR	54.4217	8.275	90.3105	SA013601982044
1982	SA	37F8	45	45	2	GFR	54.4483	8.22167	141.356	SA013601982045
1982	SA	37F8	46	46	2	GFR	54.4767	8.2	94.2371	SA013601982046
1982	SA	38F8	47	47	2	GFR	54.5083	8.18	94.2371	SA013601982047
1982	SA	38F8	48	48	2	GFR	54.5467	8.14167	74.6043	SA013601982048
1982	SA	38F8	49	49	2	GFR	54.585	8.10833	51.0451	SA013601982049
1982	SA	37F8	5	5	2	GFR	54.105	8.43	170.805	SA01360198205
1982	SA	38F8	50	50	2	GFR	54.6967	8.11333	74.6043	SA013601982050
1982	SA	38F8	51	51	2	GFR	54.75	8.12	231.666	SA013601982051
1982	SA	38F8	52	52	2	GFR	54.825	8.15167	47.1185	SA013601982052
1982	SA	38F8	53	53	2	GFR	54.8783	8.16	51.0451	SA013601982053
1982	SA	37F8	6	6	2	GFR	54.1133	8.39333	164.915	SA01360198206
1982	SA	37F8	7	7	2	GFR	54.1167	8.35333	147.245	SA01360198207
1982	SA	37F8	8	8	2	GFR	54.1167	8.35	100.127	SA01360198208
1982	SA	37F8	9	9	2	GFR	54.1067	8.39833	164.915	SA01360198209
1981	SA	37F8	10	10	2	GFR	54.125	8.34167	79.8313	SA011601981010
1981	SA	37F8	11	11	2	GFR	54.1217	8.3	96.938	SA011601981011
1981	SA	37F8	12	12	2	GFR	54.1233	8.285	119.747	SA011601981012
1981	SA	37F8	13	13	2	GFR	54.1517	8.30833	62.7246	SA011601981013
1981	SA	37F8	14	14	2	GFR	54.1817	8.32	91.2357	SA011601981014
1981	SA	37F8	15	15	2	GFR	54.1733	8.36667	74.129	SA011601981015
1981	SA	37F8	16	16	2	GFR	54.1467	8.38833	57.0223	SA011601981016
1981	SA	37F8	17	17	2	GFR	54.1733	8.30833	68.4268	SA011601981017
1981	SA	37F8	18	18	2	GFR	54.205	8.28667	74.129	SA011601981018
1981	SA	37F8	19	19	2	GFR	54.2367	8.28333	85.5335	SA011601981019
1981	SA	37F8	2	2	2	GFR	54.1317	8.35	119.747	SA01160198102
1981	SA	37F8	20	20	2	GFR	54.26	8.30833	68.4268	SA011601981020
1981	SA	37F8	21	21	2	GFR	54.2767	8.33667	72.2283	SA011601981021
1981	SA	37F8	22	22	2	GFR	54.31	8.34333	76.0298	SA011601981022
1981	SA	37F8	23	23	2	GFR	54.3283	8.28833	68.4268	SA011601981023
1981	SA	37F8	24	24	2	GFR	54.345	8.24667	30.4119	SA011601981024
1981	SA	37F8	25	25	2	GFR	54.365	8.28167	64.6253	SA011601981025
1981	SA	37F8	26	26	2	GFR	54.3933	8.27	96.938	SA011601981026
1981	SA	37F8	27	27	2	GFR	54.4383	8.28667	88.3846	SA011601981027
1981	SA	37F8	28	28	2	GFR	54.47	8.24167	148.258	SA011601981028
1981	SA	38F8	29	29	2	GFR	54.5183	8.22667	68.4268	SA011601981029
1981	SA	37F8	3	3	2	GFR	54.1217	8.375	68.4268	SA01160198103
1981	SA	38F8	30	30	2	GFR	54.5367	8.19167	72.2283	SA011601981030
1981	SA	38F8	31	31	2	GFR	54.78	8.13	22.8089	SA011601981031
1981	SA	38F8	32	32	2	GFR	54.8217	8.13333	17.1067	SA011601981032
1981	SA	38F8	33	33	2	GFR	54.905	8.11833	11.4045	SA011601981033
1981	SA	38F8	34	34	2	GFR	54.9667	8.1	53.2208	SA011601981034
1981	SA	39F8	35	35	2	GFR	55.0333	8.10667	26.6104	SA011601981035
1981	SA	39F8	36	36	2	GFR	55.0467	8.09	19.0074	SA011601981036
1981	SA	39F8	37	37	2	GFR	55.0417	8.14167	22.8089	SA011601981037
1981	SA	39F8	38	38	2	GFR	55.0383	8.21333	0	SA011601981038
1981	SA	39F8	39	39	2	GFR	55.0183	8.22	19.0074	SA011601981039
1981	SA	37F8	4	4	2	GFR	54.12	8.39833	96.938	SA01160198104
1981	SA	38F8	40	40	2	GFR	54.985	8.23	19.0074	SA011601981040
1981	SA	38F8	41	41	2	GFR	54.945	8.23	30.4119	SA011601981041
1981	SA	38F8	42	42	2	GFR	54.9067	8.21333	22.8089	SA011601981042
1981	SA	38F8	43	43	2	GFR	54.88	8.18667	7.60298	SA011601981043
1981	SA	38F8	46	46	2	GFR	54.605	8.05833	7.60298	SA011601981046
1981	SA	38F8	47	47	2	GFR	54.575	8.035	3.80149	SA011601981047
1981	SA	38F8	48	48	2	GFR	54.54	8.04167	60.8238	SA011601981048
1981	SA	38F8	49	49	2	GFR	54.5017	8.05833	30.4119	SA011601981049
1981	SA	37F8	5	5	2	GFR	54.1233	8.44167	39.9156	SA01160198105
1981	SA	37F8	50	50	2	GFR	54.48	8.10333	57.0223	SA011601981050
1981	SA	37F8	51	51	2	GFR	54.47	8.155	53.2208	SA011601981051
1981	SA	37F8	52	52	2	GFR	54.435	8.17167	26.6104	SA011601981052
1981	SA	37F8	53	53	2	GFR	54.39	8.175	53.2208	SA011601981053
1981	SA	37F8	54	54	2	GFR	54.3517	8.20167	53.2208	SA011601981054
1981	SA	37F8	55	55	2	GFR	54.3217	8.255	53.2208	SA011601981055
1981	SA	37F8	56	56	2	GFR	54.2833	8.275	57.0223	SA011601981056
1981	SA	37F8	57	57	2	GFR	54.245	8.30333	30.4119	SA011601981057
1981	SA	37F8	58	58	2	GFR	54.21	8.32	102.64	SA011601981058
1981	SA	37F8	6	6	2	GFR	54.1183	8.39333	114.045	SA01160198106
1981	SA	37F8	7	7	2	GFR	54.1217	8.36	165.365	SA01160198107
1981	SA	37F8	8	8	2	GFR	54.1083	8.40833	114.045	SA01160198108
1981	SA	37F8	9	9	2	GFR	54.1183	8.375	79.8313	SA01160198109
1980	SA	37F8	1	1	2	GFR	54.1217	8.38333	123.299	SA0970198001
1980	SA	37F8	100	100	2	GFR	54.1217	8.495	151.322	SA097019800100
1980	SA	37F8	101	101	2	GFR	54.125	8.38833	240.994	SA097019800101
1980	SA	37F8	102	102	2	GFR	54.1233	8.44167	476.384	SA097019800102
1980	SA	37F8	103	103	2	GFR	54.1233	8.45167	240.994	SA097019800103
1980	SA	37F8	104	104	2	GFR	54.12	8.47	493.197	SA097019800104
1980	SA	37F8	11	11	2	GFR	54.1333	8.41667	196.158	SA09701980011
1980	SA	37F8	12	12	2	GFR	54.1333	8.45	188.784	SA09701980012
1980	SA	37F8	13	13	2	GFR	54.1333	8.33333	96.0774	SA09701980013
1980	SA	37F8	14	14	2	GFR	54.1417	8.31667	50.4406	SA09701980014
1980	SA	37F8	15	15	2	GFR	54.175	8.31667	112.09	SA09701980015
1980	SA	37F8	16	16	2	GFR	54.2083	8.325	112.09	SA09701980016
1980	SA	37F8	17	17	2	GFR	54.2083	8.4	112.09	SA09701980017
1980	SA	37F8	2	2	2	GFR	54.1333	8.43333	175.608	SA0970198002
1980	SA	37F8	20	20	2	GFR	54.25	8.46667	78.4632	SA09701980020
1980	SA	37F8	21	21	2	GFR	54.2667	8.45	50.4406	SA09701980021
1980	SA	37F8	22	22	2	GFR	54.2667	8.5	252.203	SA09701980022
1980	SA	37F8	23	23	2	GFR	54.2917	8.43333	140.113	SA09701980023
1980	SA	37F8	24	24	2	GFR	54.3	8.36667	112.09	SA09701980024
1980	SA	37F8	25	25	2	GFR	54.305	8.33333	134.508	SA09701980025
1980	SA	37F8	26	26	2	GFR	54.3333	8.31667	190.553	SA09701980026
1980	SA	37F8	27	27	2	GFR	54.3667	8.3	89.6722	SA09701980027
1980	SA	37F8	28	28	2	GFR	54.4	8.31667	209.235	SA09701980028
1980	SA	37F8	29	29	2	GFR	54.4	8.38333	151.322	SA09701980029
1980	SA	37F8	3	3	2	GFR	54.1333	8.48333	157.945	SA0970198003
1980	SA	37F8	30	30	2	GFR	54.4083	8.31667	156.926	SA09701980030
1980	SA	37F8	31	31	2	GFR	54.4333	8.28333	168.135	SA09701980031
1980	SA	37F8	32	32	2	GFR	54.4333	8.21667	78.4632	SA09701980032
1980	SA	37F8	33	33	2	GFR	54.4167	8.18333	112.09	SA09701980033
1980	SA	37F8	34	34	2	GFR	54.4	8.175	28.0226	SA09701980034
1980	SA	37F8	35	35	2	GFR	54.3667	8.18333	28.0226	SA09701980035
1980	SA	37F8	36	36	2	GFR	54.35	8.2	56.0451	SA09701980036
1980	SA	37F8	37	37	2	GFR	54.1433	8.27833	11.209	SA09701980037
1980	SA	37F8	38	38	2	GFR	54.1383	8.315	61.6497	SA09701980038
1980	SA	37F8	39	39	2	GFR	54.13	8.35	61.6497	SA09701980039
1980	SA	37F8	4	4	2	GFR	54.1333	8.43333	145.717	SA0970198004
1980	SA	37F8	40	40	2	GFR	54.12	8.38667	78.4632	SA09701980040
1980	SA	37F8	41	41	2	GFR	54.12	8.42833	257.808	SA09701980041
1980	SA	37F8	42	42	2	GFR	54.1233	8.48333	291.435	SA09701980042
1980	SA	37F8	43	43	2	GFR	54.12	8.51667	280.226	SA09701980043
1980	SA	37F8	44	44	2	GFR	54.12	8.47167	235.39	SA09701980044
1980	SA	37F8	45	45	2	GFR	54.125	8.43667	190.553	SA09701980045
1980	SA	37F8	46	46	2	GFR	54.1233	8.39667	134.508	SA09701980046
1980	SA	37F8	48	48	2	GFR	54.1167	8.385	153.19	SA09701980048
1980	SA	37F8	49	49	2	GFR	54.1233	8.46667	353.084	SA09701980049
1980	SA	37F8	5	5	2	GFR	54.1333	8.38333	156.926	SA0970198005
1980	SA	37F8	50	50	2	GFR	54.12	8.51667	302.644	SA09701980050
1980	SA	37F8	51	51	2	GFR	54.12	8.47833	291.435	SA09701980051
1980	SA	37F8	52	52	2	GFR	54.125	8.43667	190.553	SA09701980052
1980	SA	37F8	53	53	2	GFR	54.1233	8.4	179.344	SA09701980053
1980	SA	37F8	54	54	2	GFR	54.1233	8.43667	319.457	SA09701980054
1980	SA	37F8	55	55	2	GFR	54.1233	8.47667	358.689	SA09701980055
1980	SA	37F8	6	6	2	GFR	54.1167	8.35	212.972	SA0970198006
1980	SA	37F8	7	7	2	GFR	54.1417	8.41667	246.599	SA0970198007
1980	SA	37F8	8	8	2	GFR	54.125	8.48333	196.158	SA0970198008
1980	SA	37F8	87	87	2	GFR	54.1233	8.27833	29.0604	SA09701980087
1980	SA	37F8	88	88	2	GFR	54.1183	8.34333	39.2316	SA09701980088
1980	SA	37F8	9	9	2	GFR	54.125	8.45	224.181	SA0970198009
1980	SA	37F8	90	90	2	GFR	54.1233	8.36667	67.2542	SA09701980090
1980	SA	37F8	91	91	2	GFR	54.1217	8.4	84.0677	SA09701980091
1980	SA	37F8	92	92	2	GFR	54.1233	8.43167	224.181	SA09701980092
1980	SA	37F8	93	93	2	GFR	54.1267	8.46	369.898	SA09701980093
1980	SA	37F8	94	94	2	GFR	54.1217	8.49333	459.57	SA09701980094
1980	SA	37F8	95	95	2	GFR	54.1267	8.40667	285.83	SA09701980095
1980	SA	37F8	96	96	2	GFR	54.1217	8.38667	212.972	SA09701980096
1980	SA	37F8	97	97	2	GFR	54.1283	8.45167	201.763	SA09701980097
1980	SA	37F8	98	98	2	GFR	54.1217	8.495	285.83	SA09701980098
1980	SA	37F8	99	99	2	GFR	54.1067	8.45167	285.83	SA09701980099
1978	SA	37F8	32	32	2	GFR	54.25	8.3	84	SA06401978032
1978	SA	37F8	33	33	2	GFR	54.2333	8.28333	156	SA06401978033
1978	SA	37F8	34	34	2	GFR	54.2167	8.33333	220	SA06401978034
1978	SA	37F8	35	35	2	GFR	54.2	8.35	216.774	SA06401978035
1978	SA	37F8	36	36	2	GFR	54.1667	8.33333	343.448	SA06401978036
1978	SA	37F8	50	50	2	GFR	54.3333	8.33333	140	SA06401978050
1978	SA	37F8	51	51	2	GFR	54.2	8.3	116	SA06401978051
1978	SA	37F8	52	52	2	GFR	54.2167	8.38333	244.138	SA06401978052
1978	SA	37F8	53	53	2	GFR	54.2333	8.33333	312	SA06401978053
1978	SA	37F8	54	54	2	GFR	54.2333	8.36667	296	SA06401978054
1978	SA	37F8	58	58	2	GFR	54.2167	8.35	188	SA06401978058
1978	SA	37F8	64	64	2	GFR	54.3167	8.26667	105.6	SA06401978064
1978	SA	37F8	65	65	2	GFR	54.3	8.31667	100	SA06401978065
1978	SA	37F8	66	66	2	GFR	54.25	8.35	352	SA06401978066
1978	SA	37F8	67	67	2	GFR	54.2167	8.38333	444	SA06401978067
1978	SA	37F8	68	68	2	GFR	54.2333	8.35	384	SA06401978068
1978	SA	37F8	70	70	2	GFR	54.2333	8.38333	380	SA06401978070
1978	SA	37F8	71	71	2	GFR	54.25	8.33333	352	SA06401978071
1978	SA	37F8	72	72	2	GFR	54.1333	8.38333	420	SA06401978072
1978	SA	37F8	73	73	2	GFR	54.2333	8.33333	252.414	SA06401978073
1977	SA	39F8	10	10	2	GFR	55.0333	8.08333	203.386	SA04701977010
1977	SA	39F8	11	11	2	GFR	55.0667	8.08333	199.398	SA04701977011
1977	SA	39F8	12	12	2	GFR	55.0917	8.09167	231.302	SA04701977012
1977	SA	38F8	13	13	2	GFR	54.8917	8.1	127.615	SA04701977013
1977	SA	39F8	14	14	2	GFR	55.0833	8.09167	119.639	SA04701977014
1977	SA	39F8	16	16	2	GFR	55.0833	8.1	79.7593	SA04701977016
1977	SA	39F8	17	17	2	GFR	55.11	8.105	39.8797	SA04701977017
1977	SA	39F8	18	18	2	GFR	55.1333	8.15	91.7232	SA04701977018
1977	SA	39F7	19	19	2	GFR	55.2	7.96667	83.7473	SA04701977019
1977	SA	38F8	2	2	2	GFR	54.7583	8.14167	23.9278	SA0470197702
1977	SA	39F7	20	20	2	GFR	55.1667	7.95	27.9158	SA04701977020
1977	SA	39F7	21	21	2	GFR	55.17	7.85	39.8797	SA04701977021
1977	SA	39F7	22	22	2	GFR	55.1333	7.81667	19.9398	SA04701977022
1977	SA	39F7	23	23	2	GFR	55.1167	7.86667	31.9037	SA04701977023
1977	SA	39F7	24	24	2	GFR	55.1	7.91667	35.8917	SA04701977024
1977	SA	39F7	25	25	2	GFR	55.0833	7.98333	31.9037	SA04701977025
1977	SA	39F8	26	26	2	GFR	55.05	8.03333	39.8797	SA04701977026
1977	SA	39F8	27	27	2	GFR	55.0083	8.01333	35.8917	SA04701977027
1977	SA	38F8	3	3	2	GFR	54.7917	8.15833	27.9158	SA0470197703
1977	SA	38F8	30	30	2	GFR	54.6167	8.11667	15.9519	SA04701977030
1977	SA	38F8	31	31	2	GFR	54.5833	8.13333	63.8075	SA04701977031
1977	SA	38F8	32	32	2	GFR	54.525	8.14167	95.7112	SA04701977032
1977	SA	37F8	33	33	2	GFR	54.45	8.15	93.7172	SA04701977033
1977	SA	37F8	34	34	2	GFR	54.3667	8.2	86.1401	SA04701977034
1977	SA	37F8	35	35	2	GFR	54.35	8.25	57.8255	SA04701977035
1977	SA	37F8	36	36	2	GFR	54.4	8.15	65.8014	SA04701977036
1977	SA	37F8	37	37	2	GFR	54.4833	8.14167	57.8255	SA04701977037
1977	SA	37F8	39	39	2	GFR	54.3167	8.11667	59.8195	SA04701977039
1977	SA	38F8	4	4	2	GFR	54.825	8.16667	55.8315	SA0470197704
1977	SA	37F8	40	40	2	GFR	54.3833	8.13333	35.8917	SA04701977040
1977	SA	37F8	41	41	2	GFR	54.425	8.2	129.609	SA04701977041
1977	SA	37F8	42	42	2	GFR	54.3333	8.28333	111.663	SA04701977042
1977	SA	37F8	43	43	2	GFR	54.375	8.25	89.7292	SA04701977043
1977	SA	37F8	44	44	2	GFR	54.3667	8.16667	111.663	SA04701977044
1977	SA	37F8	45	45	2	GFR	54.4167	8.26667	63.8075	SA04701977045
1977	SA	37F8	46	46	2	GFR	54.3333	8.31667	67.7954	SA04701977046
1977	SA	38F8	5	5	2	GFR	54.85	8.14167	27.9158	SA0470197705
1977	SA	37F8	55	55	2	GFR	54.2417	8.33333	71.7834	SA04701977055
1977	SA	37F8	56	56	2	GFR	54.2667	8.33333	67.7954	SA04701977056
1977	SA	37F8	57	57	2	GFR	54.3	8.35	97.7052	SA04701977057
1977	SA	37F8	58	58	2	GFR	54.35	8.3	69.7894	SA04701977058
1977	SA	37F8	59	59	2	GFR	54.3667	8.25	77.7653	SA04701977059
1977	SA	38F8	6	6	2	GFR	54.8917	8.18333	67.7954	SA0470197706
1977	SA	37F8	60	60	2	GFR	54.3	8.28333	59.8195	SA04701977060
1977	SA	37F8	61	61	2	GFR	54.25	8.35	69.7894	SA04701977061
1977	SA	37F8	62	62	2	GFR	54.3167	8.33333	52.983	SA04701977062
1977	SA	38F8	7	7	2	GFR	54.775	8.12	17.9458	SA0470197707
1977	SA	38F8	8	8	2	GFR	54.975	8.11667	191.422	SA0470197708
1977	SA	37F8	81	81	2	GFR	54.125	8.3	95.7112	SA04701977081
1977	SA	37F8	82	82	2	GFR	54.1167	8.11667	227.314	SA04701977082
1977	SA	37F8	83	83	2	GFR	54.125	8.38333	231.302	SA04701977083
1977	SA	37F8	84	84	2	GFR	54.125	8.46667	307.073	SA04701977084
1977	SA	37F8	85	85	2	GFR	54.1167	8.35	259.218	SA04701977085
1977	SA	37F8	86	86	2	GFR	54.1333	8.28333	143.567	SA04701977086
1977	SA	37F8	87	87	2	GFR	54.1217	8.35	287.134	SA04701977087
1977	SA	37F8	88	88	2	GFR	54.1167	8.41667	111.663	SA04701977088
1977	SA	39F8	9	9	2	GFR	55	8.09167	137.585	SA0470197709
1977	SA	37F8	90	90	2	GFR	54.1333	8.43333	219.338	SA04701977090
1976	SA	38F8	33	33	2	GFR	54.7383	8.18333	55.8989	SA03001976033
1976	SA	38F8	34	34	2	GFR	54.6967	8.13833	35.935	SA03001976034
1976	SA	38F8	35	35	2	GFR	54.635	8.13167	31.1437	SA03001976035
1976	SA	38F8	36	36	2	GFR	54.5717	8.12167	37.9314	SA03001976036
1976	SA	38F8	37	37	2	GFR	54.5167	8.21333	59.8917	SA03001976037
1976	SA	37F8	38	38	2	GFR	54.4583	8.22833	55.8989	SA03001976038
1976	SA	37F8	39	39	2	GFR	54.3917	8.21333	29.9458	SA03001976039
1976	SA	37F8	40	40	2	GFR	54.2833	8.31667	47.9134	SA03001976040
1976	SA	37F8	41	41	2	GFR	54.2383	8.35	50.9079	SA03001976041
1976	SA	37F8	42	42	2	GFR	54.2	8.36333	98.8213	SA03001976042
1976	SA	37F8	44	44	2	GFR	54.1067	8.45333	32.9404	SA03001976044
1976	SA	37F8	45	45	2	GFR	54.1067	8.45333	20.9621	SA03001976045
1976	SA	37F8	46	46	2	GFR	54.1133	8.375	134.756	SA03001976046
1976	SA	37F8	47	47	2	GFR	54.1017	8.32167	89.8375	SA03001976047
1976	SA	37F8	48	48	2	GFR	54.11	8.39167	100.618	SA03001976048
1976	SA	37F8	49	49	2	GFR	54.1083	8.395	100.618	SA03001976049
1976	SA	37F8	50	50	2	GFR	54.11	8.395	93.431	SA03001976050
1976	SA	37F8	54	54	2	GFR	54.1083	8.405	68.8755	SA03001976054
1976	SA	37F8	55	55	2	GFR	54.1283	8.34	146.735	SA03001976055
1976	SA	37F8	56	56	2	GFR	54.1133	8.29333	92.8321	SA03001976056
1976	SA	37F8	58	58	2	GFR	54.075	8.26667	77.8592	SA03001976058
1976	SA	37F8	59	59	2	GFR	54.0667	8.25	51.9061	SA03001976059

## Sheet: Beam Trawl Survey Q3 data
Year	Ship	StatRec	StNo	HaulNo	Quarter	Country	ShootLat	ShootLong	n_hour	station_ID
1997	ISI	38F7	38F731	31	3	NED	54.5666	7.05	12	1997_38F731_31
2017	TRI2	39F7	39F753	153	3	NED	55.2996	7.0793	2	2017_39F753_153
2019	TRI2	39F7	39F745	145	3	NED	55.3116	7.0881	4	2019_39F745_145
2018	TRI2	37F7	37F775	175	3	NED	54.243	7.0953	38	2018_37F775_175
1992	ISI	39F7	39F727	27	3	NED	55.35	7.1	7	1992_39F727_27
1995	ISI	39F7	39F726	26	3	NED	55.3666	7.1	38	1995_39F726_26
1991	ISI	39F7	39F728	28	3	NED	55.3666	7.1	28	1991_39F728_28
1988	ISI	37F7	37F717	17	3	NED	54.25	7.1166	34	1988_37F717_17
1990	ISI	37F7	37F740	40	3	NED	54.45	7.1166	30	1990_37F740_40
1994	ISI	39F7	39F726	26	3	NED	55.35	7.1166	11	1994_39F726_26
1993	ISI	39F7	39F723	23	3	NED	55.3666	7.1166	23	1993_39F723_23
1999	ISI	39F7	39F729	29	3	NED	55.3666	7.1166	30	1999_39F729_29
2000	ISI	39F7	39F736	36	3	NED	55.3333	7.1333	38	2000_39F736_36
1990	ISI	37F7	37F741	41	3	NED	54.2333	7.15	32	1990_37F741_41
2005	ISI	37F7	37F750	50	3	NED	54.0851	7.1578	12	2005_37F750_50
1990	ISI	39F7	39F733	33	3	NED	55.3666	7.1666	20	1990_39F733_33
2006	ISI	37F7	37F748	48	3	NED	54.1065	7.1669	10	2006_37F748_48
2010	TRI2	38F7	38F743	43	3	NED	54.5825	7.167	102	2010_38F743_43
2016	ISI	37F7	37F764	64	3	NED	54.0413	7.1888	16	2016_37F764_64
2012	ISI	39F7	39F733	33	3	NED	55.3955	7.1903	4	2012_39F733_33
2011	ISI	37F7	37F730	30	3	NED	54.0485	7.1905	28	2011_37F730_30
2016	ISI	39F7	39F712	12	3	NED	55.3941	7.1925	0	2016_39F712_12
2009	ISI	39F7	39F732	32	3	NED	55.3935	7.1966	2	2009_39F732_32
2007	ISI	38F7	38F754	54	3	NED	54.5805	7.1978	46	2007_38F754_54
2008	ISI	37F7	37F736	36	3	NED	54.2281	7.2	50	2008_37F736_36
1989	ISI	37F7	37F720	20	3	NED	54.2333	7.2	60	1989_37F720_20
1998	ISI	39F7	39F717	17	3	NED	55.15	7.2	6	1998_39F717_17
2000	ISI	39F7	39F735	35	3	NED	55.1833	7.2	2	2000_39F735_35
2001	ISI	39F7	39F736	36	3	NED	55.1833	7.2	6	2001_39F736_36
2003	ISI	39F7	39F740	40	3	NED	55.18	7.2033	0	2003_39F740_40
2014	ISI	39F7	39F723	23	3	NED	55.3803	7.205	8	2014_39F723_23
2009	ISI	38F7	38F751	51	3	NED	54.5762	7.206	12	2009_38F751_51
2006	ISI	39F7	39F727	27	3	NED	55.18	7.2068	0	2006_39F727_27
2011	ISI	38F7	38F734	34	3	NED	54.5775	7.2076	2	2011_38F734_34
2018	TRI2	38F7	38F755	155	3	NED	54.7938	7.21	0	2018_38F755_155
2004	ISI	39F7	39F737	37	3	NED	55.1796	7.2109	0	2004_39F737_37
2005	ISI	39F7	39F733	33	3	NED	55.1854	7.2129	0	2005_39F733_33
1997	ISI	37F7	37F734	34	3	NED	54.3166	7.2166	42	1997_37F734_34
2017	TRI2	37F7	37F767	167	3	NED	54.1003	7.2175	26	2017_37F767_167
2013	ISI	39F7	39F722	22	3	NED	55.3971	7.2175	22	2013_39F722_22
2009	ISI	39F7	39F749	49	3	NED	55.1972	7.2197	4	2009_39F749_49
2008	ISI	38F7	38F734	34	3	NED	54.5742	7.2213	22	2008_38F734_34
2007	ISI	37F7	37F740	40	3	NED	54.2279	7.2264	44	2007_37F740_40
2014	ISI	38F7	38F739	39	3	NED	54.564	7.2315	10	2014_38F739_39
2008	ISI	39F7	39F738	38	3	NED	55.1979	7.2323	8	2008_39F738_38
1992	ISI	37F7	37F712	12	3	NED	54.1	7.2333	115	1992_37F712_12
2011	ISI	39F7	39F732	32	3	NED	55.197	7.2333	16	2011_39F732_32
2016	ISI	38F7	38F724	24	3	NED	54.564	7.2378	8	2016_38F724_24
2015	ISI	39F7	39F730	30	3	NED	55.3766	7.2381	26	2015_39F730_30
2018	TRI2	37F7	37F774	174	3	NED	54.3446	7.2388	12	2018_37F774_174
2010	TRI2	39F7	39F746	46	3	NED	55.019	7.2408	2	2010_39F746_46
2015	ISI	38F7	38F739	39	3	NED	54.562	7.2411	16	2015_38F739_39
2013	ISI	38F7	38F740	40	3	NED	54.5635	7.2436	20	2013_38F740_40
1996	ISI	37F7	37F770	70	3	NED	54.0833	7.25	12	1996_37F770_70
1991	ISI	37F7	37F711	11	3	NED	54.1	7.25	62	1991_37F711_11
1993	ISI	37F7	37F738	38	3	NED	54.1	7.25	84	1993_37F738_38
1996	ISI	38F7	38F735	35	3	NED	54.5	7.25	6	1996_38F735_35
2019	TRI2	38F7	38F751	151	3	NED	54.5593	7.2505	2	2019_38F751_151
2007	ISI	39F7	39F748	48	3	NED	55.3943	7.2515	2	2007_39F748_48
2012	ISI	38F7	38F742	42	3	NED	54.5618	7.252	10	2012_38F742_42
2018	TRI2	38F7	38F754	154	3	NED	54.5575	7.2526	10	2018_38F754_154
2017	TRI2	38F7	38F762	162	3	NED	54.557	7.2568	4	2017_38F762_162
2015	ISI	37F7	37F748	48	3	NED	54.0973	7.2576	54	2015_37F748_48
2014	ISI	37F7	37F728	28	3	NED	54.0983	7.2586	50	2014_37F728_28
2007	ISI	39F7	39F749	49	3	NED	55.1814	7.2603	2	2007_39F749_49
2012	ISI	37F7	37F743	43	3	NED	54.3458	7.2615	48	2012_37F743_43
2008	ISI	39F7	39F743	43	3	NED	55.3924	7.2664	4	2008_39F743_43
2013	ISI	39F7	39F723	23	3	NED	55.2168	7.2698	2	2013_39F723_23
2007	ISI	37F7	37F739	39	3	NED	54.4294	7.272	18	2007_37F739_39
2013	ISI	37F7	37F728	28	3	NED	54.0976	7.2721	38	2013_37F728_28
2012	ISI	39F7	39F738	38	3	NED	55.2006	7.2748	8	2012_39F738_38
2010	ISI	37F7	37F727	27	3	NED	54.0978	7.2761	51.7241	2010_37F727_27
1994	ISI	37F7	37F741	41	3	NED	54.1166	7.2833	20	1994_37F741_41
2000	ISI	38F7	38F742	42	3	NED	54.5333	7.2833	2	2000_38F742_42
1994	ISI	39F7	39F727	27	3	NED	55.3833	7.2833	25	1994_39F727_27
1991	ISI	39F7	39F729	29	3	NED	55.3833	7.2833	86	1991_39F729_29
2015	ISI	39F7	39F735	35	3	NED	55.1745	7.2981	26	2015_39F735_35
1999	ISI	37F7	37F745	45	3	NED	54.1	7.3	138	1999_37F745_45
1993	ISI	39F7	39F724	24	3	NED	55.3833	7.3	23	1993_39F724_24
1995	ISI	39F7	39F727	27	3	NED	55.3833	7.3	10	1995_39F727_27
1992	ISI	39F7	39F728	28	3	NED	55.3833	7.3	25	1992_39F728_28
2016	ISI	39F7	39F732	32	3	NED	55.1773	7.3046	12	2016_39F732_32
2019	TRI2	38F7	38F750	150	3	NED	54.6848	7.3111	0	2019_38F750_150
2003	ISI	37F7	37F761	61	3	NED	54.2436	7.3125	74	2003_37F761_61
2008	ISI	37F7	37F735	35	3	NED	54.4255	7.3155	14	2008_37F735_35
1995	ISI	37F7	37F753	53	3	NED	54.1	7.3166	61	1995_37F753_53
1991	ISI	37F7	37F717	17	3	NED	54.3666	7.3166	22	1991_37F717_17
2001	ISI	37F7	37F747	47	3	NED	54.4166	7.3166	30	2001_37F747_47
2003	ISI	37F7	37F760	60	3	NED	54.1045	7.3198	46	2003_37F760_60
2019	TRI2	37F7	37F757	157	3	NED	54.3055	7.3201	32	2019_37F757_157
2014	ISI	37F7	37F729	29	3	NED	54.2855	7.3205	82	2014_37F729_29
2012	ISI	37F7	37F750	50	3	NED	54.0978	7.3216	12	2012_37F750_50
2018	TRI2	39F7	39F760	160	3	NED	55.1396	7.3268	0	2018_39F760_160
2017	TRI2	39F7	39F756	156	3	NED	55.1141	7.3283	0	2017_39F756_156
2009	ISI	37F7	37F753	53	3	NED	54.0956	7.333	80	2009_37F753_53
1997	ISI	37F7	37F739	39	3	NED	54.1166	7.3333	122	1997_37F739_39
1998	ISI	37F7	37F727	27	3	NED	54.25	7.3333	46	1998_37F727_27
2000	ISI	37F7	37F756	56	3	NED	54.3	7.3333	14	2000_37F756_56
1997	ISI	38F7	38F732	32	3	NED	54.5333	7.3333	27	1997_38F732_32
2002	ISI	37F7	37F757	57	3	NED	54.2515	7.3336	4	2002_37F757_57
2004	ISI	37F7	37F762	62	3	NED	54.2591	7.3338	14	2004_37F762_62
2002	ISI	37F7	37F758	58	3	NED	54.1168	7.3345	26	2002_37F758_58
2011	ISI	37F7	37F731	31	3	NED	54.3468	7.336	2	2011_37F731_31
2006	ISI	37F7	37F747	47	3	NED	54.4261	7.3378	2	2006_37F747_47
2004	ISI	37F7	37F761	61	3	NED	54.4222	7.3386	2	2004_37F761_61
2009	ISI	37F7	37F752	52	3	NED	54.3771	7.3406	20	2009_37F752_52
2012	ISI	38F7	38F739	39	3	NED	54.9641	7.3431	8	2012_38F739_39
2005	ISI	37F7	37F751	51	3	NED	54.3965	7.3499	4	2005_37F751_51
1999	ISI	37F7	37F744	44	3	NED	54.2666	7.35	44	1999_37F744_44
1987	ISI	37F7	37F718	18	3	NED	54.4166	7.35	54.5455	1987_37F718_18
2007	ISI	38F7	38F753	53	3	NED	54.9406	7.351	2	2007_38F753_53
2013	ISI	37F7	37F727	27	3	NED	54.3723	7.3515	6	2013_37F727_27
2013	ISI	38F7	38F724	24	3	NED	54.9901	7.3555	4	2013_38F724_24
2006	ISI	39F7	39F728	28	3	NED	55.3587	7.3631	2	2006_39F728_28
1998	ISI	37F7	37F726	26	3	NED	54.1166	7.3666	50	1998_37F726_26
1999	ISI	38F7	38F738	38	3	NED	54.55	7.3666	56	1999_38F738_38
1998	ISI	39F7	39F718	18	3	NED	55.3333	7.3666	24	1998_39F718_18
1990	ISI	39F7	39F732	32	3	NED	55.4	7.3666	20	1990_39F732_32
2017	TRI2	39F7	39F754	154	3	NED	55.2378	7.3688	14	2017_39F754_154
2011	ISI	39F7	39F720	20	3	NED	55.3963	7.369	18	2011_39F720_20
2005	ISI	39F7	39F734	34	3	NED	55.3599	7.3713	0	2005_39F734_34
2004	ISI	38F7	38F746	46	3	NED	54.5353	7.3759	0	2004_38F746_46
2011	ISI	38F7	38F733	33	3	NED	54.9473	7.3801	8	2011_38F733_33
2015	ISI	38F7	38F736	36	3	NED	54.9181	7.3806	16	2015_38F736_36
2016	ISI	37F7	37F723	23	3	NED	54.3623	7.3811	18	2016_37F723_23
2016	ISI	38F7	38F725	25	3	NED	54.9203	7.3816	38	2016_38F725_25
1996	ISI	37F7	37F714	14	3	NED	54.2833	7.3833	9	1996_37F714_14
2001	ISI	39F7	39F737	37	3	NED	55.3166	7.3833	2	2001_39F737_37
1999	ISI	39F7	39F730	30	3	NED	55.3333	7.3833	70	1999_39F730_30
2003	ISI	38F7	38F748	48	3	NED	54.553	7.384	2	2003_38F748_48
2015	ISI	37F7	37F740	40	3	NED	54.3625	7.3851	20	2015_37F740_40
2019	TRI2	37F7	37F752	152	3	NED	54.4198	7.3861	2	2019_37F752_152
2017	TRI2	38F7	38F757	157	3	NED	54.929	7.3871	3	2017_38F757_157
2005	ISI	38F7	38F741	41	3	NED	54.5183	7.3884	0	2005_38F741_41
2017	TRI2	37F7	37F763	163	3	NED	54.3586	7.3916	10	2017_37F763_163
2004	ISI	39F7	39F738	38	3	NED	55.3222	7.3961	0	2004_39F738_38
2003	ISI	39F7	39F741	41	3	NED	55.3255	7.3981	4	2003_39F741_41
2018	TRI2	39F7	39F759	159	3	NED	55.3301	7.3988	12	2018_39F759_159
2001	ISI	37F7	37F752	52	3	NED	54.1166	7.4	6	2001_37F752_52
2000	ISI	37F7	37F755	55	3	NED	54.1166	7.4	98	2000_37F755_55
1988	ISI	37F7	37F718	18	3	NED	54.25	7.4	14	1988_37F718_18
1992	ISI	37F7	37F718	18	3	NED	54.3666	7.4	14	1992_37F718_18
1998	ISI	38F7	38F732	32	3	NED	54.5333	7.4	114	1998_38F732_32
2001	ISI	38F7	38F746	46	3	NED	54.5333	7.4	30	2001_38F746_46
1999	ISI	39F7	39F732	32	3	NED	55.0833	7.4	10	1999_39F732_32
1997	ISI	39F7	39F721	21	3	NED	55.1666	7.4	27	1997_39F721_21
2002	ISI	39F7	39F745	45	3	NED	55.1666	7.4	2	2002_39F745_45
1997	ISI	39F7	39F720	20	3	NED	55.3333	7.4	14	1997_39F720_20
2002	ISI	38F7	38F751	51	3	NED	54.5503	7.401	2	2002_38F751_51
2002	ISI	39F7	39F744	44	3	NED	55.3346	7.4013	0	2002_39F744_44
2009	ISI	38F7	38F750	50	3	NED	54.9298	7.4018	16	2009_38F750_50
1985	ISI	37F7	37F710	10	3	NED	54.0833	7.4166	24	1985_37F710_10
1993	ISI	37F7	37F737	37	3	NED	54.2833	7.4166	58	1993_37F737_37
1994	ISI	37F7	37F740	40	3	NED	54.2833	7.4166	53	1994_37F740_40
2006	ISI	38F7	38F746	46	3	NED	54.5533	7.4166	6	2006_38F746_46
1999	ISI	38F7	38F731	31	3	NED	54.9	7.4166	14	1999_38F731_31
1991	ISI	39F7	39F730	30	3	NED	55.3833	7.4166	148	1991_39F730_30
2008	ISI	38F7	38F732	32	3	NED	54.9007	7.4169	6	2008_38F732_32
2006	ISI	38F7	38F745	45	3	NED	54.7824	7.423	12	2006_38F745_45
2000	ISI	38F7	38F743	43	3	NED	54.7666	7.4333	4	2000_38F743_43
1986	ISI	37F7	37F726	26	3	NED	54.0833	7.45	11	1986_37F726_26
1985	ISI	38F7	38F712	12	3	NED	54.5666	7.45	38	1985_38F712_12
2001	ISI	38F7	38F740	40	3	NED	54.8166	7.45	30	2001_38F740_40
1997	ISI	38F7	38F727	27	3	NED	54.8833	7.45	109	1997_38F727_27
2010	TRI2	39F7	39F747	47	3	NED	55.2233	7.4518	4	2010_39F747_47
2004	ISI	38F7	38F745	45	3	NED	54.8186	7.4602	0	2004_38F745_45
2005	ISI	38F7	38F740	40	3	NED	54.808	7.4607	2	2005_38F740_40
2002	ISI	38F7	38F750	50	3	NED	54.8015	7.4666	4	2002_38F750_50
1998	ISI	38F7	38F731	31	3	NED	54.8666	7.4666	60	1998_38F731_31
1993	ISI	38F7	38F730	30	3	NED	54.9	7.4666	22	1993_38F730_30
1991	ISI	38F7	38F720	20	3	NED	54.9166	7.4666	20	1991_38F720_20
1986	ISI	39F7	39F718	18	3	NED	55.4666	7.4666	34	1986_39F718_18
2014	ISI	38F7	38F740	40	3	NED	54.7498	7.4691	14	2014_38F740_40
2003	ISI	38F7	38F747	47	3	NED	54.8133	7.475	2	2003_38F747_47
1986	ISI	37F7	37F725	25	3	NED	54.25	7.4833	4	1986_37F725_25
1987	ISI	37F7	37F717	17	3	NED	54.2666	7.4833	50	1987_37F717_17
1995	ISI	37F7	37F752	52	3	NED	54.3	7.4833	13	1995_37F752_52
1986	ISI	37F7	37F724	24	3	NED	54.4166	7.4833	23	1986_37F724_24
1987	ISI	38F7	38F720	20	3	NED	54.75	7.4833	6	1987_38F720_20
1993	ISI	38F7	38F729	29	3	NED	54.75	7.4833	12	1993_38F729_29
1990	ISI	38F7	38F717	17	3	NED	54.7666	7.4833	98	1990_38F717_17
1988	ISI	38F7	38F721	21	3	NED	54.7666	7.4833	28	1988_38F721_21
1989	ISI	38F7	38F726	26	3	NED	54.7666	7.4833	38.5714	1989_38F726_26
1986	ISI	38F7	38F722	22	3	NED	54.8	7.4833	10	1986_38F722_22
1995	ISI	38F7	38F748	48	3	NED	54.9	7.4833	18	1995_38F748_48
1990	ISI	38F7	38F718	18	3	NED	54.9166	7.4833	80	1990_38F718_18
1987	ISI	38F7	38F721	21	3	NED	54.9166	7.4833	14	1987_38F721_21
1992	ISI	38F7	38F721	21	3	NED	54.9166	7.4833	11	1992_38F721_21
1986	ISI	38F7	38F721	21	3	NED	54.9333	7.4833	16	1986_38F721_21
1987	ISI	39F7	39F722	22	3	NED	55.0666	7.4833	6	1987_39F722_22
1987	ISI	37F7	37F716	16	3	NED	54.0333	7.5	66	1987_37F716_16
1985	ISI	37F7	37F711	11	3	NED	54.3833	7.5	14	1985_37F711_11
1988	ISI	37F7	37F719	19	3	NED	54.4166	7.5	60	1988_37F719_19
1991	ISI	38F7	38F719	19	3	NED	54.75	7.5	26	1991_38F719_19
1992	ISI	38F7	38F720	20	3	NED	54.75	7.5	27	1992_38F720_20
1994	ISI	38F7	38F735	35	3	NED	54.7833	7.5	14	1994_38F735_35
1986	ISI	39F7	39F720	20	3	NED	55.15	7.5	18	1986_39F720_20
1987	ISI	39F7	39F723	23	3	NED	55.2333	7.5	6	1987_39F723_23
1994	ISI	37F7	37F742	42	3	NED	54.1	7.5166	125	1994_37F742_42
1996	ISI	38F7	38F734	34	3	NED	54.55	7.5166	37	1996_38F734_34
1995	ISI	38F7	38F747	47	3	NED	54.75	7.5166	10	1995_38F747_47
1985	ISI	38F7	38F713	13	3	NED	54.9	7.5166	8	1985_38F713_13
1985	ISI	39F7	39F724	24	3	NED	55.3666	7.5166	4	1985_39F724_24
1994	ISI	38F7	38F734	34	3	NED	54.9333	7.5333	38	1994_38F734_34
1985	ISI	39F7	39F714	14	3	NED	55.1166	7.5333	36	1985_39F714_14
1993	ISI	39F7	39F725	25	3	NED	55.3833	7.5333	83	1993_39F725_25
1994	ISI	39F7	39F728	28	3	NED	55.3833	7.5333	46	1994_39F728_28
1992	ISI	39F7	39F729	29	3	NED	55.3833	7.55	87	1992_39F729_29
2011	ISI	37F7	37F726	26	3	NED	54.2445	7.5518	14	2011_37F726_26
2012	ISI	37F7	37F744	44	3	NED	54.242	7.5581	32	2012_37F744_44
2016	ISI	39F7	39F713	13	3	NED	55.3493	7.5646	6	2016_39F713_13
1989	ISI	37F7	37F719	19	3	NED	54.1833	7.5666	202	1989_37F719_19
1995	ISI	39F7	39F728	28	3	NED	55.3833	7.5666	45	1995_39F728_28
2012	ISI	39F7	39F734	34	3	NED	55.3496	7.5675	6	2012_39F734_34
2014	ISI	39F7	39F724	24	3	NED	55.3508	7.5763	12	2014_39F724_24
2018	TRI2	37F7	37F766	166	3	NED	54.2398	7.5788	18	2018_37F766_166
2009	ISI	39F7	39F733	33	3	NED	55.3489	7.5805	0	2009_39F733_33
1988	ISI	38F7	38F722	22	3	NED	54.9333	7.5833	28	1988_38F722_22
1998	ISI	39F7	39F719	19	3	NED	55.3666	7.5833	4	1998_39F719_19
1987	ISI	39F7	39F724	24	3	NED	55.3666	7.5833	42	1987_39F724_24
1992	ISI	37F7	37F713	13	3	NED	54.0833	7.6	215	1992_37F713_13
1991	ISI	37F7	37F712	12	3	NED	54.1	7.6	280	1991_37F712_12
1999	ISI	37F7	37F743	43	3	NED	54.2166	7.6	90	1999_37F743_43
1989	ISI	38F7	38F727	27	3	NED	54.9333	7.6	118	1989_38F727_27
2002	ISI	39F7	39F746	46	3	NED	55.15	7.6013	0	2002_39F746_46
2002	ISI	37F7	37F756	56	3	NED	54.2011	7.6015	28	2002_37F756_56
2003	ISI	37F7	37F753	53	3	NED	54.206	7.6133	34	2003_37F753_53
2003	ISI	39F7	39F742	42	3	NED	55.3598	7.6133	0	2003_39F742_42
1993	ISI	37F7	37F739	39	3	NED	54.0833	7.6166	154.8	1993_37F739_39
1996	ISI	37F7	37F771	71	3	NED	54.1	7.6166	38	1996_37F771_71
2015	ISI	39F7	39F731	31	3	NED	55.3466	7.6166	46	2015_39F731_31
2004	ISI	39F7	39F739	39	3	NED	55.3564	7.6188	4	2004_39F739_39
2013	ISI	39F7	39F732	32	3	NED	55.3471	7.6253	12	2013_39F732_32
1987	ISI	38F7	38F719	19	3	NED	54.55	7.6333	112	1987_38F719_19
1988	ISI	38F7	38F720	20	3	NED	54.55	7.6333	92	1988_38F720_20
2001	ISI	39F7	39F738	38	3	NED	55.35	7.6333	14	2001_39F738_38
2017	TRI2	39F7	39F755	155	3	NED	55.1446	7.6343	14	2017_39F755_155
2002	ISI	39F7	39F743	43	3	NED	55.3181	7.6346	14	2002_39F743_43
2008	ISI	37F7	37F737	37	3	NED	54.1692	7.6352	86	2008_37F737_37
2019	TRI2	39F7	39F746	146	3	NED	55.4021	7.6355	18	2019_39F746_146
2015	ISI	37F7	37F744	44	3	NED	54.1088	7.6416	60	2015_37F744_44
2016	ISI	39F7	39F716	16	3	NED	55.142	7.6425	12	2016_39F716_16
2007	ISI	39F7	39F750	50	3	NED	55.1066	7.6453	2	2007_39F750_50
2009	ISI	38F7	38F737	37	3	NED	54.9062	7.6468	16	2009_38F737_37
2004	ISI	37F7	37F763	63	3	NED	54.1383	7.6483	60	2004_37F763_63
2019	TRI2	37F7	37F758	158	3	NED	54.2433	7.649	50	2019_37F758_158
2000	ISI	37F7	37F754	54	3	NED	54.15	7.65	126	2000_37F754_54
1998	ISI	38F7	38F729	29	3	NED	54.5166	7.65	96	1998_38F729_29
1986	ISI	38F7	38F723	23	3	NED	54.6	7.65	30	1986_38F723_23
1990	ISI	39F7	39F731	31	3	NED	55.4	7.65	108	1990_39F731_31
2011	ISI	38F7	38F723	23	3	NED	54.904	7.6506	40	2011_38F723_23
2013	ISI	37F7	37F729	29	3	NED	54.1086	7.6523	18	2013_37F729_29
2014	ISI	39F7	39F725	25	3	NED	55.143	7.6596	8	2014_39F725_25
2016	ISI	38F7	38F717	17	3	NED	54.9145	7.6661	2	2016_38F717_17
1998	ISI	37F7	37F725	25	3	NED	54.1166	7.6666	400	1998_37F725_25
1998	ISI	37F7	37F728	28	3	NED	54.3166	7.6666	86	1998_37F728_28
1997	ISI	37F7	37F735	35	3	NED	54.3166	7.6666	272	1997_37F735_35
1999	ISI	38F7	38F739	39	3	NED	54.55	7.6666	4	1999_38F739_39
2000	ISI	39F7	39F744	44	3	NED	55.3166	7.6666	0	2000_39F744_44
2002	ISI	38F7	38F752	52	3	NED	54.534	7.6675	4	2002_38F752_52
2003	ISI	38F7	38F749	49	3	NED	54.5421	7.6676	2	2003_38F749_49
2008	ISI	39F7	39F742	42	3	NED	55.3474	7.668	6	2008_39F742_42
2008	ISI	39F7	39F739	39	3	NED	55.1181	7.6693	4	2008_39F739_39
2007	ISI	37F7	37F741	41	3	NED	54.1708	7.6696	42	2007_37F741_41
2015	ISI	38F7	38F737	37	3	NED	54.8743	7.67	18	2015_38F737_37
2019	TRI2	38F7	38F749	149	3	NED	54.8945	7.67	7.5	2019_38F749_149
2018	TRI2	38F7	38F762	162	3	NED	54.8813	7.6705	4	2018_38F762_162
2017	TRI2	38F7	38F760	160	3	NED	54.8653	7.6711	6	2017_38F760_160
2012	ISI	37F7	37F746	46	3	NED	54.143	7.6725	10	2012_37F746_46
2018	TRI2	39F7	39F758	158	3	NED	55.2993	7.6733	0	2018_39F758_158
2017	TRI2	37F7	37F766	166	3	NED	54.1421	7.675	21.1765	2017_37F766_166
2013	ISI	38F7	38F734	34	3	NED	54.9073	7.6758	24	2013_38F734_34
2011	ISI	37F7	37F725	25	3	NED	54.4415	7.678	2	2011_37F725_25
2015	ISI	39F7	39F734	34	3	NED	55.1408	7.6783	32	2015_39F734_34
2011	ISI	39F7	39F722	22	3	NED	55.1293	7.6795	68	2011_39F722_22
2012	ISI	38F7	38F740	40	3	NED	54.8905	7.6811	8	2012_38F740_40
2009	ISI	37F7	37F742	42	3	NED	54.1121	7.683	20	2009_37F742_42
1997	ISI	39F7	39F719	19	3	NED	55.3333	7.6833	40	1997_39F719_19
2010	ISI	38F7	38F725	25	3	NED	54.8838	7.6836	9.6	2010_38F725_25
2005	ISI	38F7	38F742	42	3	NED	54.5377	7.684	4	2005_38F742_42
2017	TRI2	38F7	38F761	161	3	NED	54.6686	7.6886	6	2017_38F761_161
2006	ISI	38F7	38F734	34	3	NED	54.5368	7.6889	20	2006_38F734_34
2014	ISI	37F7	37F730	30	3	NED	54.3231	7.6898	2.06897	2014_37F730_30
2016	ISI	37F7	37F721	21	3	NED	54.1131	7.6981	32	2016_37F721_21
1999	ISI	37F7	37F742	42	3	NED	54.1	7.7	616	1999_37F742_42
1994	ISI	37F7	37F739	39	3	NED	54.3	7.7	83	1994_37F739_39
1991	ISI	37F7	37F716	16	3	NED	54.35	7.7	380	1991_37F716_16
2001	ISI	37F7	37F748	48	3	NED	54.3833	7.7	12	2001_37F748_48
2001	ISI	38F7	38F745	45	3	NED	54.5333	7.7	10	2001_38F745_45
1988	ISI	39F7	39F723	23	3	NED	55.0833	7.7	56	1988_39F723_23
2002	ISI	37F7	37F755	55	3	NED	54.1013	7.7006	58	2002_37F755_55
2013	ISI	39F7	39F733	33	3	NED	55.1373	7.705	22	2013_39F733_33
2007	ISI	39F7	39F747	47	3	NED	55.3332	7.7058	6	2007_39F747_47
2018	TRI2	39F7	39F761	161	3	NED	55.134	7.706	6	2018_39F761_161
2006	ISI	37F7	37F738	38	3	NED	54.1088	7.7083	60	2006_37F738_38
2003	ISI	37F7	37F752	52	3	NED	54.111	7.7091	136	2003_37F752_52
2008	ISI	37F7	37F729	29	3	NED	54.4413	7.7104	2	2008_37F729_29
2005	ISI	37F7	37F746	46	3	NED	54.109	7.7108	36	2005_37F746_46
2007	ISI	37F7	37F742	42	3	NED	54.416	7.7119	8	2007_37F742_42
2009	ISI	39F7	39F736	36	3	NED	55.1335	7.7124	2	2009_39F736_36
1995	ISI	37F7	37F735	35	3	NED	54.0833	7.7166	94.0909	1995_37F735_35
1989	ISI	37F7	37F718	18	3	NED	54.1	7.7166	988	1989_37F718_18
2001	ISI	37F7	37F751	51	3	NED	54.1	7.7166	98	2001_37F751_51
1990	ISI	37F7	37F711	11	3	NED	54.1166	7.7166	302	1990_37F711_11
2000	ISI	38F7	38F750	50	3	NED	54.5333	7.7166	24	2000_38F750_50
1989	ISI	38F7	38F725	25	3	NED	54.6333	7.7166	174	1989_38F725_25
1995	ISI	38F7	38F749	49	3	NED	54.8833	7.7166	4	1995_38F749_49
2012	ISI	39F7	39F737	37	3	NED	55.1306	7.7168	24	2012_39F737_37
2005	ISI	39F7	39F738	38	3	NED	55.1849	7.7218	0	2005_39F738_38
2018	TRI2	37F7	37F767	167	3	NED	54.108	7.7226	18	2018_37F767_167
2016	ISI	37F7	37F722	22	3	NED	54.3113	7.7238	16	2016_37F722_22
2008	ISI	38F7	38F731	31	3	NED	54.8701	7.724	4	2008_38F731_31
2019	TRI2	37F7	37F759	159	3	NED	54.1035	7.73	73	2019_37F759_159
2006	ISI	39F7	39F732	32	3	NED	55.1929	7.73	6	2006_39F732_32
2012	ISI	38F7	38F741	41	3	NED	54.6471	7.7305	15	2012_38F741_41
2019	TRI2	39F7	39F747	147	3	NED	55.229	7.7308	60	2019_39F747_147
2015	ISI	37F7	37F741	41	3	NED	54.3116	7.7331	15.5556	2015_37F741_41
1993	ISI	37F7	37F736	36	3	NED	54.3	7.7333	203	1993_37F736_36
2000	ISI	37F7	37F753	53	3	NED	54.3166	7.7333	8	2000_37F753_53
1995	ISI	37F7	37F751	51	3	NED	54.3833	7.7333	55	1995_37F751_51
1992	ISI	38F7	38F719	19	3	NED	54.6166	7.7333	88	1992_38F719_19
1998	ISI	38F7	38F730	30	3	NED	54.7333	7.7333	24	1998_38F730_30
1999	ISI	39F7	39F733	33	3	NED	55.15	7.7333	30	1999_39F733_33
2009	ISI	37F7	37F739	39	3	NED	54.4664	7.7342	2	2009_37F739_39
2017	TRI2	37F7	37F764	164	3	NED	54.31	7.7355	10	2017_37F764_164
2016	ISI	38F7	38F718	18	3	NED	54.6876	7.7371	16	2016_38F718_18
2006	ISI	39F7	39F729	29	3	NED	55.3439	7.7385	2	2006_39F729_29
2011	ISI	38F7	38F724	24	3	NED	54.6883	7.739	240	2011_38F724_24
2005	ISI	39F7	39F735	35	3	NED	55.3441	7.7391	0	2005_39F735_35
2003	ISI	39F7	39F743	43	3	NED	55.2358	7.7393	0	2003_39F743_43
2009	ISI	38F7	38F738	38	3	NED	54.6759	7.7435	6	2009_38F738_38
2015	ISI	38F7	38F738	38	3	NED	54.6545	7.7481	18	2015_38F738_38
2018	TRI2	38F7	38F763	163	3	NED	54.6555	7.749	2	2018_38F763_163
1990	ISI	38F7	38F716	16	3	NED	54.6166	7.75	104	1990_38F716_16
1991	ISI	38F7	38F718	18	3	NED	54.6166	7.75	66	1991_38F718_18
1995	ISI	38F7	38F750	50	3	NED	54.65	7.75	7	1995_38F750_50
2000	ISI	38F7	38F749	49	3	NED	54.75	7.75	0	2000_38F749_49
1991	ISI	38F7	38F721	21	3	NED	54.8666	7.75	36	1991_38F721_21
1992	ISI	38F7	38F722	22	3	NED	54.8666	7.75	50	1992_38F722_22
1993	ISI	38F7	38F731	31	3	NED	54.8833	7.75	130	1993_38F731_31
2000	ISI	39F7	39F745	45	3	NED	55.1833	7.75	2	2000_39F745_45
1986	ISI	39F7	39F719	19	3	NED	55.3833	7.75	18	1986_39F719_19
1996	ISI	39F7	39F724	24	3	NED	55.3833	7.75	15	1996_39F724_24
2008	ISI	38F7	38F730	30	3	NED	54.6311	7.7563	0	2008_38F730_30
2010	ISI	38F7	38F724	24	3	NED	54.6408	7.7615	8	2010_38F724_24
2004	ISI	39F7	39F742	42	3	NED	55.2129	7.7665	2	2004_39F742_42
1999	ISI	38F7	38F737	37	3	NED	54.75	7.7666	6	1999_38F737_37
2001	ISI	38F7	38F741	41	3	NED	54.7833	7.7666	28	2001_38F741_41
1990	ISI	38F7	38F719	19	3	NED	54.8833	7.7666	50	1990_38F719_19
1997	ISI	39F7	39F722	22	3	NED	55.1666	7.7666	40	1997_39F722_22
2005	ISI	37F7	37F743	43	3	NED	54.413	7.7693	4	2005_37F743_43
2006	ISI	37F7	37F735	35	3	NED	54.4125	7.7725	36	2006_37F735_35
2007	ISI	38F7	38F752	52	3	NED	54.8043	7.7788	0	2007_38F752_52
1996	ISI	38F7	38F733	33	3	NED	54.6166	7.7833	2	1996_38F733_33
1989	ISI	39F7	39F728	28	3	NED	55.1	7.7833	332	1989_39F728_28
2001	ISI	39F7	39F739	39	3	NED	55.1833	7.7833	36	2001_39F739_39
2004	ISI	37F7	37F760	60	3	NED	54.3842	7.7932	6	2004_37F760_60
2004	ISI	38F7	38F744	44	3	NED	54.6329	7.7932	16	2004_38F744_44
1996	ISI	37F7	37F713	13	3	NED	54.3	7.8	37	1996_37F713_13
1990	ISI	37F7	37F715	15	3	NED	54.3666	7.8	144	1990_37F715_15
1988	ISI	39F7	39F724	24	3	NED	55.25	7.8	70	1988_39F724_24
1989	ISI	39F7	39F729	29	3	NED	55.25	7.8	46	1989_39F729_29
2010	ISI	37F7	37F731	31	3	NED	54.0538	7.8161	7.82609	2010_37F731_31
1993	ISI	38F7	38F733	33	3	NED	54.6166	7.8166	400	1993_38F733_33
1994	ISI	38F7	38F736	36	3	NED	54.6166	7.8166	12	1994_38F736_36
2002	ISI	38F7	38F749	49	3	NED	54.7846	7.8166	29	2002_38F749_49
1994	ISI	38F7	38F733	33	3	NED	54.9	7.8166	32	1994_38F733_33
1994	ISI	39F7	39F729	29	3	NED	55.3833	7.8166	71	1994_39F729_29
2005	ISI	38F7	38F739	39	3	NED	54.9227	7.8171	16	2005_38F739_39
2006	ISI	38F7	38F733	33	3	NED	54.916	7.8177	18	2006_38F733_33
2004	ISI	38F7	38F743	43	3	NED	54.7975	7.8242	0	2004_38F743_43
2003	ISI	38F7	38F746	46	3	NED	54.7938	7.825	2	2003_38F746_46
2013	ISI	37F7	37F726	26	3	NED	54.3911	7.8253	16	2013_37F726_26
1997	ISI	38F7	38F726	26	3	NED	54.8833	7.8333	60	1997_38F726_26
1989	ISI	39F7	39F730	30	3	NED	55.3833	7.8333	36	1989_39F730_30
2007	ISI	38F7	38F751	51	3	NED	54.5723	7.8349	26	2007_38F751_51
1992	ISI	37F7	37F717	17	3	NED	54.35	7.8833	937.5	1992_37F717_17
1995	ISI	39F7	39F729	29	3	NED	55.3833	7.8833	41	1995_39F729_29
1997	ISI	37F7	37F738	38	3	NED	54.1	7.9	657	1997_37F738_38
1993	ISI	39F7	39F726	26	3	NED	55.3833	7.9	45	1993_39F726_26
1988	ISI	39F7	39F725	25	3	NED	55.4166	7.9166	84	1988_39F725_25
1991	ISI	39F7	39F725	25	3	NED	55.3666	7.9833	134	1991_39F725_25
1990	ISI	39F7	39F730	30	3	NED	55.3833	7.9833	176	1990_39F730_30
1990	ISI	37F8	37F813	13	3	NED	54.1	8	448	1990_37F813_13
2001	ISI	38F8	38F842	42	3	NED	54.8166	8	18	2001_38F842_42
2000	ISI	38F8	38F846	46	3	NED	54.9833	8	2	2000_38F846_46
2004	ISI	39F8	39F841	41	3	NED	55.165	8.0102	4	2004_39F841_41
2011	ISI	39F8	39F821	21	3	NED	55.3341	8.0158	48	2011_39F821_21
2000	ISI	37F8	37F851	51	3	NED	54.4666	8.0166	16	2000_37F851_51
1998	ISI	38F8	38F822	22	3	NED	54.9833	8.0166	6	1998_38F822_22
2001	ISI	39F8	39F843	43	3	NED	55.1166	8.0166	4	2001_39F843_43
1994	ISI	39F8	39F830	30	3	NED	55.2166	8.0166	20	1994_39F830_30
2002	ISI	39F8	39F847	47	3	NED	55.1666	8.0178	12	2002_39F847_47
2009	ISI	39F8	39F834	34	3	NED	55.3331	8.0225	4	2009_39F834_34
2012	ISI	39F8	39F835	35	3	NED	55.3331	8.0235	2	2012_39F835_35
2016	ISI	39F8	39F814	14	3	NED	55.3523	8.0246	4	2016_39F814_14
2015	ISI	37F8	37F842	42	3	NED	54.4291	8.0265	16	2015_37F842_42
2003	ISI	39F8	39F844	44	3	NED	55.1658	8.0296	16	2003_39F844_44
2009	ISI	37F8	37F840	40	3	NED	54.4452	8.0326	95.4545	2009_37F840_40
1996	ISI	37F8	37F811	11	3	NED	54.1	8.0333	157	1996_37F811_11
1994	ISI	37F8	37F837	37	3	NED	54.4333	8.0333	20	1994_37F837_37
1999	ISI	37F8	37F840	40	3	NED	54.4333	8.0333	42	1999_37F840_40
2000	ISI	39F8	39F847	47	3	NED	55.15	8.0333	2	2000_39F847_47
1999	ISI	39F8	39F834	34	3	NED	55.1666	8.0333	6	1999_39F834_34
2016	ISI	37F8	37F819	19	3	NED	54.4456	8.0336	40	2016_37F819_19
2006	ISI	39F8	39F831	31	3	NED	55.1589	8.0417	4	2006_39F831_31
2010	TRI2	39F8	39F848	48	3	NED	55.3058	8.0426	3.87097	2010_39F848_48
1993	ISI	37F8	37F835	35	3	NED	54.1333	8.05	1089.23	1993_37F835_35
1994	ISI	37F8	37F838	38	3	NED	54.1333	8.05	616.364	1994_37F838_38
1993	ISI	37F8	37F834	34	3	NED	54.4166	8.05	181	1993_37F834_34
2002	ISI	37F8	37F853	53	3	NED	54.4676	8.05	26.25	2002_37F853_53
1998	ISI	37F8	37F823	23	3	NED	54.4833	8.05	94	1998_37F823_23
1994	ISI	38F8	38F832	32	3	NED	54.75	8.05	43	1994_38F832_32
1993	ISI	38F8	38F832	32	3	NED	54.7666	8.05	31	1993_38F832_32
1996	ISI	39F8	39F832	32	3	NED	55.15	8.05	7.5	1996_39F832_32
1997	ISI	39F8	39F823	23	3	NED	55.1666	8.05	51	1997_39F823_23
1998	ISI	39F8	39F821	21	3	NED	55.1833	8.05	23.0769	1998_39F821_21
2003	ISI	37F8	37F850	50	3	NED	54.4758	8.0501	20	2003_37F850_50
2004	ISI	39F8	39F840	40	3	NED	55.3334	8.0501	4	2004_39F840_40
2006	ISI	39F8	39F830	30	3	NED	55.3485	8.056	4	2006_39F830_30
2017	TRI2	37F8	37F865	165	3	NED	54.4326	8.0576	0	2017_37F865_165
2010	ISI	37F8	37F822	22	3	NED	54.2525	8.0581	14.4828	2010_37F822_22
2017	TRI2	39F8	39F858	158	3	NED	55.342	8.0638	2.4	2017_39F858_158
2013	ISI	39F8	39F831	31	3	NED	55.2998	8.0645	18	2013_39F831_31
2010	ISI	39F8	39F826	26	3	NED	55.0545	8.0648	12	2010_39F826_26
2018	TRI2	39F8	39F857	157	3	NED	55.3635	8.0656	16	2018_39F857_157
2001	ISI	37F8	37F849	49	3	NED	54.4666	8.0666	6	2001_37F849_49
1991	ISI	38F8	38F822	22	3	NED	54.9166	8.0666	86	1991_38F822_22
1992	ISI	38F8	38F823	23	3	NED	54.9166	8.0666	96	1992_38F823_23
1990	ISI	38F8	38F820	20	3	NED	54.9333	8.0666	84	1990_38F820_20
1995	ISI	38F8	38F832	32	3	NED	54.9666	8.0666	1	1995_38F832_32
1991	ISI	39F8	39F823	23	3	NED	55.1166	8.0666	134	1991_39F823_23
1992	ISI	39F8	39F824	24	3	NED	55.1166	8.0666	112	1992_39F824_24
1993	ISI	39F8	39F827	27	3	NED	55.25	8.0666	47	1993_39F827_27
2007	ISI	37F8	37F843	43	3	NED	54.4353	8.0693	148	2007_37F843_43
2005	ISI	39F8	39F836	36	3	NED	55.3423	8.07	0	2005_39F836_36
2010	ISI	37F8	37F823	23	3	NED	54.4385	8.072	62.069	2010_37F823_23
2007	ISI	39F8	39F845	45	3	NED	55.1124	8.0749	2	2007_39F845_45
2008	ISI	39F8	39F840	40	3	NED	55.1229	8.0786	12	2008_39F840_40
2005	ISI	39F8	39F837	37	3	NED	55.1546	8.0786	18	2005_39F837_37
2009	ISI	39F8	39F835	35	3	NED	55.1547	8.0797	24	2009_39F835_35
2019	TRI2	39F8	39F848	148	3	NED	55.35	8.0805	40	2019_39F848_148
2018	TRI2	39F8	39F856	156	3	NED	55.1701	8.0815	13.0435	2018_39F856_156
2017	TRI2	39F8	39F859	159	3	NED	55.1386	8.0825	0	2017_39F859_159
2013	ISI	39F8	39F830	30	3	NED	55.1548	8.0825	20	2013_39F830_30
1991	ISI	37F8	37F814	14	3	NED	54.1333	8.0833	292.8	1991_37F814_14
1997	ISI	37F8	37F836	36	3	NED	54.3166	8.0833	94	1997_37F836_36
1995	ISI	37F8	37F833	33	3	NED	54.45	8.0833	7	1995_37F833_33
1999	ISI	38F8	38F836	36	3	NED	54.8166	8.0833	4	1999_38F836_36
1997	ISI	38F8	38F825	25	3	NED	54.8333	8.0833	86.4	1997_38F825_25
1995	ISI	39F8	39F831	31	3	NED	55.1666	8.0833	12	1995_39F831_31
1997	ISI	39F8	39F824	24	3	NED	55.3166	8.0833	32	1997_39F824_24
1996	ISI	39F8	39F831	31	3	NED	55.3333	8.0833	2	1996_39F831_31
1998	ISI	39F8	39F820	20	3	NED	55.35	8.0833	30	1998_39F820_20
2015	ISI	39F8	39F832	32	3	NED	55.348	8.0835	4	2015_39F832_32
2016	ISI	39F8	39F815	15	3	NED	55.1638	8.0841	36	2016_39F815_15
2015	ISI	39F8	39F833	33	3	NED	55.1426	8.0858	32	2015_39F833_33
2018	TRI2	37F8	37F864	164	3	NED	54.4048	8.094	36	2018_37F864_164
2008	ISI	37F8	37F828	28	3	NED	54.4351	8.0952	102	2008_37F828_28
2019	TRI2	37F8	37F853	153	3	NED	54.401	8.0981	212	2019_37F853_153
2004	ISI	37F8	37F859	59	3	NED	54.4303	8.0998	60	2004_37F859_59
1992	ISI	37F8	37F815	15	3	NED	54.1666	8.1	633	1992_37F815_15
1996	ISI	37F8	37F812	12	3	NED	54.25	8.1	31	1996_37F812_12
1999	ISI	37F8	37F841	41	3	NED	54.3166	8.1	62	1999_37F841_41
2000	ISI	37F8	37F852	52	3	NED	54.3166	8.1	50	2000_37F852_52
1999	ISI	39F8	39F835	35	3	NED	55.3	8.1	26	1999_39F835_35
2001	ISI	39F8	39F844	44	3	NED	55.3	8.1	6	2001_39F844_44
2000	ISI	39F8	39F848	48	3	NED	55.3	8.1	14	2000_39F848_48
2002	ISI	39F8	39F848	48	3	NED	55.3083	8.1	2	2002_39F848_48
2002	ISI	37F8	37F854	54	3	NED	54.3015	8.1008	33.75	2002_37F854_54
2005	ISI	37F8	37F844	44	3	NED	54.4474	8.101	146	2005_37F844_44
2003	ISI	39F8	39F845	45	3	NED	55.3078	8.102	0	2003_39F845_45
2006	ISI	37F8	37F836	36	3	NED	54.4451	8.109	40	2006_37F836_36
2008	ISI	39F8	39F841	41	3	NED	55.3234	8.1093	0	2008_39F841_41
2003	ISI	37F8	37F851	51	3	NED	54.3165	8.1106	12	2003_37F851_51
2005	ISI	37F8	37F845	45	3	NED	54.265	8.1122	20	2005_37F845_45
2004	ISI	37F8	37F858	58	3	NED	54.2814	8.1141	12	2004_37F858_58
1995	ISI	37F8	37F834	34	3	NED	54.2666	8.1166	45	1995_37F834_34
2001	ISI	37F8	37F850	50	3	NED	54.3166	8.1166	16	2001_37F850_50
1994	ISI	39F8	39F831	31	3	NED	55.35	8.1166	7	1994_39F831_31
2006	ISI	37F8	37F837	37	3	NED	54.2643	8.1167	38	2006_37F837_37
2007	ISI	39F8	39F846	46	3	NED	55.348	8.1308	0	2007_39F846_46
1997	ISI	37F8	37F837	37	3	NED	54.1666	8.1333	300	1997_37F837_37
1993	ISI	39F8	39F828	28	3	NED	55.3666	8.1333	22	1993_39F828_28
1990	ISI	39F8	39F821	21	3	NED	55.1166	8.15	22	1990_39F821_21
2018	TRI2	37F8	37F865	165	3	NED	54.2756	8.1503	4	2018_37F865_165
2007	ISI	37F8	37F844	44	3	NED	54.2539	8.154	26	2007_37F844_44
2012	ISI	37F8	37F845	45	3	NED	54.2953	8.1583	6	2012_37F845_45
2008	ISI	37F8	37F827	27	3	NED	54.2428	8.1658	156	2008_37F827_27
2013	ISI	37F8	37F825	25	3	NED	54.2931	8.1658	10	2013_37F825_25
1985	ISI	38F8	38F828	28	3	NED	54.6333	8.1666	8	1985_38F828_28
1985	ISI	39F8	39F826	26	3	NED	55.1166	8.1666	96	1985_39F826_26
1991	ISI	37F8	37F815	15	3	NED	54.3	8.1833	184	1991_37F815_15
1985	ISI	38F8	38F827	27	3	NED	54.8833	8.1833	130	1985_38F827_27
1985	ISI	39F8	39F825	25	3	NED	55.3666	8.1833	8	1985_39F825_25
1992	ISI	37F8	37F816	16	3	NED	54.3166	8.2	61	1992_37F816_16
1992	ISI	39F8	39F825	25	3	NED	55.25	8.2	52	1992_39F825_25
2016	ISI	37F8	37F820	20	3	NED	54.3006	8.2051	32	2016_37F820_20
2015	ISI	37F8	37F843	43	3	NED	54.2943	8.2068	56	2015_37F843_43
1995	ISI	39F8	39F830	30	3	NED	55.3666	8.2166	6	1995_39F830_30
1990	ISI	37F8	37F814	14	3	NED	54.3333	8.2333	818	1990_37F814_14
1991	ISI	39F8	39F824	24	3	NED	55.2833	8.2333	20	1991_39F824_24
1985	ISI	37F8	37F829	29	3	NED	54.3666	8.25	88	1985_37F829_29
1990	ISI	39F8	39F822	22	3	NED	55.3166	8.2833	42	1990_39F822_22
